# Supplementary material for: Economic disparity among generations under the Paris Agreement
Source: Nat Commun. 2021 Oct 5;12:5663. doi: 10.1038/s41467-021-25520-8 (PMC8492698; doi:10.1038/s41467-021-25520-8)
Supplement: Supplementary file 4 — Source Data [file 41467_2021_25520_MOESM4_ESM.xlsx]

## Sheet: Table 1
Table 1. Data for Figure 1: Lifetime benefit and cost by age cohort
ISO3	Discount rate	Income	age	studied year	benefit (million $/capita)	cost (million $/capita)	net benefit (million $/capita)	net benefit per capita/cumulative GDP per capita (%)
AFG	3	Low	0	2020	0.000206278	0.00414167	-0.00391379	-0.0446599
AFG	3	Lower middle	1	2020	0.000222848	0.00421859	-0.00396348	-0.0446959
AFG	3	Upper middle	2	2020	0.000201196	0.00415613	-0.00393985	-0.0444021
AFG	3	High	3	2020	0.000174455	0.00410002	-0.00392138	-0.0442143
AFG	3	Upper middle	4	2020	0.000167887	0.00409992	-0.00392726	-0.0441312
AFG	3	Upper middle	5	2020	0.000136375	0.00404297	-0.00389822	-0.0438971
AFG	3	High	6	2020	0.000113221	0.0039838	-0.00387516	-0.0436477
AFG	3	High	7	2020	9.14e-05	0.00392866	-0.00384279	-0.0434695
AFG	3	Upper middle	8	2020	6.92e-05	0.00386396	-0.00379159	-0.0432501
AFG	3	Low	9	2020	6.43e-05	0.00386247	-0.00379208	-0.0431662
AFG	3	High	10	2020	4.55e-05	0.00380145	-0.00374315	-0.0428522
AFG	3	Low	11	2020	2.81e-05	0.0037409	-0.00371068	-0.0426048
AFG	3	Low	12	2020	1.19e-05	0.00367639	-0.00366057	-0.0423314
AFG	3	Lower middle	13	2020	-3.05e-06	0.00361381	-0.00361921	-0.0421698
AFG	3	Upper middle	14	2020	-1.69e-05	0.00354691	-0.00358427	-0.0420919
AFG	3	High	15	2020	-2.96e-05	0.0034803	-0.00354614	-0.041707
AFG	3	Upper middle	16	2020	-3.16e-05	0.00347549	-0.00354437	-0.0416144
AFG	3	Upper middle	17	2020	-4.58e-05	0.0034107	-0.00348081	-0.04132
AFG	3	Upper middle	18	2020	-5.63e-05	0.00335306	-0.00342862	-0.0411276
AFG	3	Lower middle	19	2020	-6.73e-05	0.00328209	-0.00336877	-0.0409747
AFG	3	Upper middle	20	2020	-7.6e-05	0.00320951	-0.00332083	-0.0407635
AFG	3	High	21	2020	-8.34e-05	0.00314123	-0.00326521	-0.0404984
AFG	3	Lower middle	22	2020	-8.42e-05	0.00313092	-0.00325395	-0.040569
AFG	3	Upper middle	23	2020	-9.05e-05	0.00305596	-0.00318472	-0.0402873
AFG	3	Low	24	2020	-9.59e-05	0.00298788	-0.00311314	-0.0401406
AFG	3	High	25	2020	-0.000100509	0.00291742	-0.00304854	-0.0399264
AFG	3	High	26	2020	-0.000104298	0.0028478	-0.00298377	-0.039595
AFG	3	High	27	2020	-0.000104352	0.00283439	-0.00297011	-0.0397301
AFG	3	Upper middle	28	2020	-0.000106026	0.00275908	-0.0029136	-0.0397038
AFG	3	Lower middle	29	2020	-0.000109472	0.00268705	-0.00284633	-0.0395364
AFG	3	Lower middle	30	2020	-0.000111008	0.00261293	-0.00278146	-0.0395414
AFG	3	Low	31	2020	-0.000110221	0.00253852	-0.00271251	-0.0392731
AFG	3	Lower middle	32	2020	-0.000109602	0.00252311	-0.00269879	-0.0394252
AFG	3	Upper middle	33	2020	-0.000109382	0.00244424	-0.00262175	-0.0391433
AFG	3	Lower middle	34	2020	-0.000109952	0.00237223	-0.00254387	-0.0388169
AFG	3	Lower middle	35	2020	-0.000109527	0.0023024	-0.0024654	-0.0385117
AFG	3	Upper middle	36	2020	-0.000108162	0.00223278	-0.00238521	-0.0381786
AFG	3	Upper middle	37	2020	-0.000107481	0.00216066	-0.00230556	-0.0377933
AFG	3	High	38	2020	-0.000106694	0.00214672	-0.00229269	-0.0379694
AFG	3	High	39	2020	-0.000104491	0.00207634	-0.00221323	-0.0377806
AFG	3	High	40	2020	-0.000101923	0.00200133	-0.00213991	-0.0375174
AFG	3	Lower middle	41	2020	-9.9e-05	0.00193186	-0.00207407	-0.0373081
AFG	3	High	42	2020	-9.58e-05	0.00186276	-0.00200226	-0.0371826
AFG	3	Upper middle	43	2020	-9.49e-05	0.00184807	-0.00198677	-0.0374256
AFG	3	Upper middle	44	2020	-9.09e-05	0.00177444	-0.0019061	-0.0371105
AFG	3	Upper middle	45	2020	-8.66e-05	0.00170259	-0.00183171	-0.0368788
AFG	3	Lower middle	46	2020	-8.3e-05	0.00163177	-0.001759	-0.0366529
AFG	3	Low	47	2020	-8.21e-05	0.00161777	-0.00174359	-0.0369281
AFG	3	High	48	2020	-7.8e-05	0.00154575	-0.00166608	-0.0366348
AFG	3	High	49	2020	-7.41e-05	0.00147526	-0.0015935	-0.0364185
AFG	3	Low	50	2020	-6.98e-05	0.0014053	-0.00151959	-0.0361969
AFG	3	High	51	2020	-6.54e-05	0.00133478	-0.00144304	-0.0359415
AFG	3	Upper middle	52	2020	-6.45e-05	0.00131931	-0.00142638	-0.0362918
AFG	3	High	53	2020	-6.04e-05	0.00125133	-0.00136275	-0.036197
AFG	3	Upper middle	54	2020	-5.67e-05	0.00118401	-0.00129274	-0.036022
AFG	3	High	55	2020	-5.29e-05	0.00111816	-0.00121557	-0.0356132
AFG	3	Upper middle	56	2020	-5.21e-05	0.00110267	-0.00119906	-0.0360309
AFG	3	Lower middle	57	2020	-4.82e-05	0.00103856	-0.00112628	-0.0357905
AFG	3	Low	58	2020	-4.43e-05	0.000974438	-0.00105291	-0.035521
AFG	3	Low	59	2020	-4.37e-05	0.000960993	-0.00103801	-0.036001
AFG	3	Low	60	2020	-3.99e-05	0.000897112	-0.000967772	-0.0356683
AFG	3	Upper middle	61	2020	-3.6e-05	0.000833889	-0.000900289	-0.0354847
AFG	3	High	62	2020	-3.56e-05	0.000822201	-0.000887987	-0.0360466
AFG	3	Upper middle	63	2020	-3.19e-05	0.00076124	-0.000819963	-0.0357192
AFG	3	Upper middle	64	2020	-2.84e-05	0.000700015	-0.000753381	-0.0355141
AFG	3	Lower middle	65	2020	-2.81e-05	0.000690759	-0.000743281	-0.0361848
AFG	3	High	66	2020	-2.49e-05	0.000630868	-0.000677387	-0.0357714
AFG	3	Low	67	2020	-2.19e-05	0.000578653	-0.000616298	-0.0348402
AFG	3	High	68	2020	-2.18e-05	0.000575846	-0.00061326	-0.0349884
AFG	3	Lower middle	69	2020	-1.91e-05	0.000522524	-0.000554397	-0.0340245
AFG	3	Lower middle	70	2020	-1.9e-05	0.000520004	-0.000551753	-0.0341836
AFG	3	High	71	2020	-1.64e-05	0.000466232	-0.000493794	-0.0332078
AFG	3	Upper middle	72	2020	-1.63e-05	0.000464096	-0.0004914	-0.0333795
AFG	3	Upper middle	73	2020	-1.39e-05	0.00041222	-0.000436794	-0.0322909
AFG	3	High	74	2020	-1.39e-05	0.000410492	-0.000434986	-0.0324774
AFG	3	High	75	2020	-1.16e-05	0.000360542	-0.000376174	-0.0312051
AFG	3	High	76	2020	-1.16e-05	0.000359009	-0.000374705	-0.031409
AFG	3	Upper middle	77	2020	-9.48e-06	0.000311185	-0.000323297	-0.0299674
AFG	3	Upper middle	78	2020	-9.48e-06	0.000311185	-0.000323297	-0.0299674
AFG	3	High	79	2020	-7.59e-06	0.000266689	-0.000276283	-0.0287067
AFG	3	Upper middle	80	2020	-7.59e-06	0.000266689	-0.000276283	-0.0287067
AFG	3	Lower middle	81	2020	-5.9e-06	0.000224533	-0.000231168	-0.0272697
AFG	3	Lower middle	82	2020	-5.9e-06	0.000224533	-0.000231168	-0.0272697
AFG	3	Lower middle	83	2020	-5.9e-06	0.000224533	-0.000231168	-0.0272697
AFG	3	High	84	2020	-4.42e-06	0.00018415	-0.000189676	-0.0259932
AFG	3	High	85	2020	-4.42e-06	0.00018415	-0.000189676	-0.0259932
AFG	3	Lower middle	86	2020	-4.42e-06	0.00018415	-0.000189676	-0.0259932
AFG	3	Upper middle	87	2020	-3.14e-06	0.000146694	-0.000150758	-0.0246645
AFG	3	Low	88	2020	-3.14e-06	0.000146694	-0.000150758	-0.0246645
AFG	3	Upper middle	89	2020	-3.14e-06	0.000146694	-0.000150758	-0.0246645
AFG	3	Upper middle	90	2020	-3.14e-06	0.000146694	-0.000150758	-0.0246645
AFG	3	Lower middle	91	2020	-2.08e-06	0.000111738	-0.000114099	-0.0232366
AFG	3	High	92	2020	-2.08e-06	0.000111738	-0.000114099	-0.0232366
AFG	3	High	93	2020	-2.08e-06	0.000111738	-0.000114099	-0.0232366
AFG	3	High	94	2020	-2.08e-06	0.000111738	-0.000114099	-0.0232366
AFG	3	Lower middle	95	2020	-2.08e-06	0.000111738	-0.000114099	-0.0232366
AFG	3	Lower middle	96	2020	-1.24e-06	7.95e-05	-8.09e-05	-0.0218505
AFG	3	Low	97	2020	-1.24e-06	7.95e-05	-8.09e-05	-0.0218505
AFG	3	Upper middle	98	2020	-1.24e-06	7.95e-05	-8.09e-05	-0.0218505
AFG	3	Upper middle	99	2020	-1.24e-06	7.95e-05	-8.09e-05	-0.0218505
AFG	3	Low	100	2020	-1.24e-06	7.95e-05	-8.09e-05	-0.0218505
AFG	3	Lower middle	0	2030	0.000626655	0.00436378	-0.00367274	-0.0464919
AFG	3	Upper middle	1	2030	0.000652038	0.00448164	-0.00375034	-0.0462059
AFG	3	Lower middle	2	2030	0.00060102	0.00447584	-0.00380559	-0.0463451
AFG	3	Low	3	2030	0.000548727	0.00446511	-0.00383167	-0.0463989
AFG	3	Lower middle	4	2030	0.000539913	0.00451231	-0.00387915	-0.0461169
AFG	3	Upper middle	5	2030	0.000491215	0.00449843	-0.00390769	-0.0460386
AFG	3	Low	6	2030	0.0004521	0.00449265	-0.00393582	-0.045932
AFG	3	Upper middle	7	2030	0.000414603	0.00447543	-0.00397698	-0.0458165
AFG	3	Upper middle	8	2030	0.000378718	0.00445118	-0.00399533	-0.0454765
AFG	3	High	9	2030	0.000370693	0.00447941	-0.00403599	-0.044961
AFG	3	Low	10	2030	0.000330836	0.00444728	-0.00405742	-0.0446052
AFG	3	Lower middle	11	2030	0.000292975	0.00439143	-0.00404747	-0.0445503
AFG	3	Lower middle	12	2030	0.000260638	0.00433983	-0.00402966	-0.0444351
AFG	3	High	13	2030	0.000232208	0.00427624	-0.00401211	-0.0444205
AFG	3	High	14	2030	0.000210136	0.00421509	-0.00398795	-0.0444597
AFG	3	Low	15	2030	0.000187204	0.00416015	-0.00396726	-0.0441567
AFG	3	High	16	2030	0.000181348	0.00416071	-0.00397201	-0.0440766
AFG	3	High	17	2030	0.00015005	0.00410058	-0.00394355	-0.0438801
AFG	3	Lower middle	18	2030	0.000122711	0.00404585	-0.00392445	-0.0436455
AFG	3	High	19	2030	0.000100814	0.00398681	-0.00389092	-0.0433918
AFG	3	Upper middle	20	2030	7.98e-05	0.00392184	-0.0038436	-0.0432056
AFG	3	Lower middle	21	2030	5.74e-05	0.00386119	-0.00379085	-0.0429973
AFG	3	Lower middle	22	2030	5.44e-05	0.00385818	-0.00379107	-0.0429124
AFG	3	High	23	2030	3.65e-05	0.00379433	-0.00375716	-0.0425882
AFG	3	High	24	2030	1.99e-05	0.00372946	-0.00370797	-0.042337
AFG	3	Upper middle	25	2030	4.46e-06	0.00366829	-0.00366174	-0.0420641
AFG	3	High	26	2030	-9.78e-06	0.00360121	-0.00362971	-0.0418987
AFG	3	Upper middle	27	2030	-2.29e-05	0.00353219	-0.0035902	-0.0418252
AFG	3	Upper middle	28	2030	-2.44e-05	0.00352578	-0.00358959	-0.0417355
AFG	3	Low	29	2030	-3.62e-05	0.00345454	-0.00352442	-0.0414909
AFG	3	High	30	2030	-5.06e-05	0.00338881	-0.00346279	-0.0413474
AFG	3	Lower middle	31	2030	-6.02e-05	0.00332383	-0.00340187	-0.0413173
AFG	3	Lower middle	32	2030	-7.06e-05	0.00324553	-0.00334889	-0.0411819
AFG	3	Lower middle	33	2030	-7.12e-05	0.00323293	-0.00334127	-0.0412529
AFG	3	Low	34	2030	-7.89e-05	0.00316789	-0.00328868	-0.0410387
AFG	3	Lower middle	35	2030	-8.56e-05	0.00309625	-0.00321713	-0.0407867
AFG	3	Low	36	2030	-9.15e-05	0.00302252	-0.00314553	-0.0405023
AFG	3	Upper middle	37	2030	-9.65e-05	0.00295094	-0.00307836	-0.0404222
AFG	3	Lower middle	38	2030	-0.000100693	0.00288097	-0.00301109	-0.0402698
AFG	3	Upper middle	39	2030	-0.000100532	0.00286718	-0.00299854	-0.0404082
AFG	3	High	40	2030	-0.000103676	0.00279312	-0.00293916	-0.040149
AFG	3	High	41	2030	-0.000105665	0.00272102	-0.0028773	-0.0401373
AFG	3	High	42	2030	-0.000108434	0.00264722	-0.00281073	-0.0399733
AFG	3	Lower middle	43	2030	-0.000109721	0.0025714	-0.00274251	-0.0399951
AFG	3	Low	44	2030	-0.000109144	0.00255775	-0.00272968	-0.0401518
AFG	3	Low	45	2030	-0.000107538	0.00247976	-0.00265401	-0.0398981
AFG	3	Low	46	2030	-0.000107655	0.00240351	-0.00257696	-0.0396296
AFG	3	Upper middle	47	2030	-0.00010802	0.00233254	-0.00250022	-0.0393142
AFG	3	Low	48	2030	-0.000107292	0.00231711	-0.00248097	-0.0395278
AFG	3	Upper middle	49	2030	-0.000106354	0.00224502	-0.00240354	-0.0392353
AFG	3	High	50	2030	-0.000105245	0.0021738	-0.00232015	-0.0389235
AFG	3	Lower middle	51	2030	-0.000104063	0.00210354	-0.00224324	-0.0385633
AFG	3	Upper middle	52	2030	-0.000101772	0.00203072	-0.00216702	-0.0384235
AFG	3	Low	53	2030	-0.000100758	0.00201284	-0.00214796	-0.0387057
AFG	3	Low	54	2030	-9.81e-05	0.00193913	-0.00207379	-0.0385135
AFG	3	Lower middle	55	2030	-9.52e-05	0.00186827	-0.00201005	-0.0383786
AFG	3	High	56	2030	-9.2e-05	0.00179883	-0.00193274	-0.0382929
AFG	3	High	57	2030	-9.09e-05	0.00178156	-0.00191346	-0.0386147
AFG	3	Lower middle	58	2030	-8.69e-05	0.00170778	-0.00183431	-0.0383397
AFG	3	Upper middle	59	2030	-8.27e-05	0.00163777	-0.00176258	-0.0381536
AFG	3	Upper middle	60	2030	-8.18e-05	0.00162131	-0.00174476	-0.0385085
AFG	3	Lower middle	61	2030	-7.83e-05	0.00155111	-0.00167075	-0.0383435
AFG	3	Lower middle	62	2030	-7.42e-05	0.00148092	-0.00159444	-0.0380593
AFG	3	Upper middle	63	2030	-7.33e-05	0.00146559	-0.00157708	-0.0384083
AFG	3	Low	64	2030	-6.96e-05	0.00139546	-0.00150612	-0.03822
AFG	3	Upper middle	65	2030	-6.55e-05	0.00132733	-0.00143443	-0.0380313
AFG	3	Lower middle	66	2030	-6.48e-05	0.00131205	-0.00141869	-0.0384238
AFG	3	Lower middle	67	2030	-6.06e-05	0.00124251	-0.00134275	-0.03822
AFG	3		68	2030	-5.67e-05	0.00117664	-0.00127654	-0.0382272
AFG	3		69	2030	-5.6e-05	0.00116308	-0.0012614	-0.0386746
AFG	3		70	2030	-5.25e-05	0.00109831	-0.00119509	-0.0386308
AFG	3		71	2030	-5.2e-05	0.00108619	-0.00118164	-0.0391201
AFG	3		72	2030	-4.86e-05	0.00102295	-0.00111547	-0.0388606
AFG	3		73	2030	-4.82e-05	0.00101204	-0.0011039	-0.0393931
AFG	3		74	2030	-4.47e-05	0.000951562	-0.00103452	-0.0393498
AFG	3		75	2030	-4.12e-05	0.000892417	-0.000966147	-0.0393102
AFG	3		76	2030	-4.1e-05	0.000882938	-0.000956988	-0.0399425
AFG	3		77	2030	-4.09e-05	0.000879927	-0.000953343	-0.0400647
AFG	3		78	2030	-3.76e-05	0.00082678	-0.000894421	-0.0394352
AFG	3		79	2030	-3.75e-05	0.000824136	-0.000891614	-0.0395649
AFG	3		80	2030	-3.4e-05	0.000771135	-0.00083386	-0.0390815
AFG	3		81	2030	-3.4e-05	0.000768759	-0.000831195	-0.03922
AFG	3		82	2030	-3.06e-05	0.00071609	-0.000773595	-0.0385141
AFG	3		83	2030	-3.05e-05	0.000714099	-0.000771682	-0.0386613
AFG	3		84	2030	-3.05e-05	0.0007123	-0.000770054	-0.0388111
AFG	3		85	2030	-2.73e-05	0.000660034	-0.000712345	-0.0382112
AFG	3		86	2030	-2.73e-05	0.000658324	-0.000710926	-0.0383711
AFG	3		87	2030	-2.73e-05	0.000658324	-0.000710926	-0.0383711
AFG	3		88	2030	-2.42e-05	0.000608757	-0.000654827	-0.0372974
AFG	3		89	2030	-2.42e-05	0.000608757	-0.000654827	-0.0372974
AFG	3		90	2030	-2.42e-05	0.000608757	-0.000654827	-0.0372974
AFG	3		91	2030	-2.42e-05	0.000608757	-0.000654827	-0.0372974
AFG	3		92	2030	-2.13e-05	0.00055873	-0.000595537	-0.0362742
AFG	3		93	2030	-2.13e-05	0.00055873	-0.000595537	-0.0362742
AFG	3		94	2030	-2.13e-05	0.00055873	-0.000595537	-0.0362742
AFG	3		95	2030	-2.13e-05	0.00055873	-0.000595537	-0.0362742
AFG	3		96	2030	-2.13e-05	0.00055873	-0.000595537	-0.0362742
AFG	3		97	2030	-1.87e-05	0.000509018	-0.000539468	-0.0352021
AFG	3		98	2030	-1.87e-05	0.000509018	-0.000539468	-0.0352021
AFG	3		99	2030	-1.87e-05	0.000509018	-0.000539468	-0.0352021
AFG	3		100	2030	-1.87e-05	0.000509018	-0.000539468	-0.0352021
AFG	3		0	2040	0.000914717	0.00398191	-0.00305263	-0.0468829
AFG	3		1	2040	0.000909745	0.00404707	-0.0031198	-0.0467035
AFG	3		2	2040	0.000904747	0.00411902	-0.00317931	-0.0466486
AFG	3		3	2040	0.000899751	0.00418529	-0.00323824	-0.0465038
AFG	3		4	2040	0.000894786	0.00425832	-0.00329782	-0.0464991
AFG	3		5	2040	0.000889879	0.00433145	-0.00337102	-0.0463452
AFG	3		6	2040	0.000874725	0.00438979	-0.00345715	-0.0461103
AFG	3		7	2040	0.000860012	0.0044486	-0.00354328	-0.0458548
AFG	3		8	2040	0.000845481	0.00450493	-0.00361782	-0.0455824
AFG	3		9	2040	0.000832888	0.00456068	-0.00368609	-0.0453126
AFG	3		10	2040	0.000820918	0.00461975	-0.00373735	-0.0454521
AFG	3		11	2040	0.000764868	0.00462519	-0.00377881	-0.0458223
AFG	3		12	2040	0.000718344	0.00463466	-0.00382848	-0.0457742
AFG	3		13	2040	0.000668551	0.00463073	-0.00388746	-0.0459135
AFG	3		14	2040	0.000619214	0.00462087	-0.00391875	-0.0459703
AFG	3		15	2040	0.000563667	0.00460608	-0.00394168	-0.0457538
AFG	3		16	2040	0.000555663	0.00464852	-0.00398767	-0.0453246
AFG	3		17	2040	0.000509417	0.00462968	-0.00401554	-0.0450057
AFG	3		18	2040	0.000467579	0.00461519	-0.00405019	-0.0449087
AFG	3		19	2040	0.000429855	0.00459015	-0.00408234	-0.0447668
AFG	3		20	2040	0.00039375	0.00455735	-0.00409799	-0.0443864
AFG	3		21	2040	0.00035569	0.00450369	-0.00408428	-0.0443803
AFG	3		22	2040	0.000316768	0.00444955	-0.00408087	-0.0444459
AFG	3		23	2040	0.000310244	0.00444876	-0.00408982	-0.0443662
AFG	3		24	2040	0.000274936	0.00439802	-0.00407127	-0.0443073
AFG	3		25	2040	0.000244933	0.00433472	-0.00405766	-0.0441891
AFG	3		26	2040	0.000220668	0.0042755	-0.00403593	-0.0441716
AFG	3		27	2040	0.000199184	0.00421824	-0.00401044	-0.0442215
AFG	3		28	2040	0.000196006	0.00421902	-0.00401616	-0.0441415
AFG	3		29	2040	0.000165909	0.00415599	-0.00399073	-0.0438341
AFG	3		30	2040	0.000134749	0.00410294	-0.00396791	-0.0436256
AFG	3		31	2040	0.000112375	0.00404172	-0.00393473	-0.0433907
AFG	3		32	2040	9.08e-05	0.00397859	-0.00389167	-0.0431331
AFG	3		33	2040	6.89e-05	0.0039144	-0.00383855	-0.0429392
AFG	3		34	2040	6.57e-05	0.00391406	-0.00383804	-0.0428499
AFG	3		35	2040	4.69e-05	0.00384685	-0.00379793	-0.0426557
AFG	3		36	2040	2.98e-05	0.00378362	-0.00375166	-0.0423212
AFG	3		37	2040	1.39e-05	0.0037225	-0.00370416	-0.0420662
AFG	3		38	2040	-8.27e-07	0.00365231	-0.00366676	-0.0417939
AFG	3		39	2040	-1.44e-05	0.00357689	-0.00362359	-0.0417787
AFG	3		40	2040	-1.55e-05	0.00356538	-0.00361692	-0.0418419
AFG	3		41	2040	-2.78e-05	0.00349341	-0.00356618	-0.0419282
AFG	3		42	2040	-4.01e-05	0.00342478	-0.00349105	-0.0416854
AFG	3		43	2040	-5.27e-05	0.00335965	-0.00343347	-0.0415413
AFG	3		44	2040	-6.26e-05	0.00328828	-0.00337402	-0.0415162
AFG	3		45	2040	-6.36e-05	0.00327104	-0.003363	-0.041614
AFG	3		46	2040	-7.26e-05	0.00319977	-0.00331297	-0.0414997
AFG	3		47	2040	-7.98e-05	0.00312777	-0.00324687	-0.041345
AFG	3		48	2040	-8.61e-05	0.00305179	-0.00317492	-0.0411621
AFG	3		49	2040	-9.16e-05	0.00297981	-0.00310361	-0.0409382
AFG	3		50	2040	-9.16e-05	0.00296392	-0.00308731	-0.0411108
AFG	3		51	2040	-9.61e-05	0.00289342	-0.00301725	-0.0410491
AFG	3		52	2040	-9.99e-05	0.00282063	-0.0029532	-0.0409076
AFG	3		53	2040	-0.000102322	0.00274601	-0.00289946	-0.0406613
AFG	3		54	2040	-0.00010175	0.00273034	-0.00288325	-0.0408505
AFG	3		55	2040	-0.000104287	0.0026585	-0.00281368	-0.0408634
AFG	3		56	2040	-0.000106238	0.00258188	-0.00274828	-0.0407076
AFG	3		57	2040	-0.00010677	0.00250327	-0.00267722	-0.0407576
AFG	3		58	2040	-0.000105888	0.0024852	-0.0026583	-0.040968
AFG	3		59	2040	-0.000104082	0.00240817	-0.00258073	-0.0407348
AFG	3		60	2040	-0.000104607	0.00233532	-0.00250166	-0.0404908
AFG	3		61	2040	-0.00010368	0.00231892	-0.00248448	-0.0407168
AFG	3		62	2040	-0.000103715	0.00224822	-0.00240452	-0.040467
AFG	3		63	2040	-0.000102458	0.00217636	-0.00232524	-0.0402343
AFG	3		64	2040	-0.000101445	0.00215862	-0.00230656	-0.0405192
AFG	3		65	2040	-0.000100392	0.00208612	-0.00222472	-0.040286
AFG	3		66	2040	-9.9e-05	0.00201662	-0.00214816	-0.0400091
AFG	3		67	2040	-9.79e-05	0.00199956	-0.00212963	-0.0403195
AFG	3		68	2040	-9.56e-05	0.00192563	-0.00205393	-0.0402283
AFG	3		69	2040	-9.3e-05	0.00185367	-0.00198148	-0.0400895
AFG	3		70	2040	-9.2e-05	0.00183693	-0.00196374	-0.0404305
AFG	3		71	2040	-8.92e-05	0.00176676	-0.00190011	-0.0403673
AFG	3		72	2040	-8.83e-05	0.00175046	-0.00188293	-0.0406891
AFG	3		73	2040	-8.52e-05	0.00168302	-0.00180737	-0.0406538
AFG	3		74	2040	-8.15e-05	0.00161101	-0.00173009	-0.0404095
AFG	3		75	2040	-8.07e-05	0.00159654	-0.00171339	-0.0407672
AFG	3		76	2040	-7.68e-05	0.00152861	-0.00164018	-0.040634
AFG	3		77	2040	-7.62e-05	0.00151342	-0.00162345	-0.041018
AFG	3		78	2040	-7.25e-05	0.00144462	-0.00155344	-0.0409146
AFG	3		79	2040	-7.18e-05	0.00143087	-0.0015395	-0.0413275
AFG	3		80	2040	-7.13e-05	0.00141807	-0.00152469	-0.0417532
AFG	3		81	2040	-6.81e-05	0.00135323	-0.00145336	-0.041614
AFG	3		82	2040	-6.77e-05	0.00134203	-0.00144257	-0.0420731
AFG	3		83	2040	-6.4e-05	0.00127675	-0.00137498	-0.0420561
AFG	3		84	2040	-6.37e-05	0.00126619	-0.00136292	-0.0425539
AFG	3		85	2040	-6.34e-05	0.00125616	-0.00135253	-0.0430686
AFG	3		86	2040	-6.04e-05	0.00119347	-0.00128905	-0.0431339
AFG	3		87	2040	-6.02e-05	0.00119056	-0.00128605	-0.0432388
AFG	3		88	2040	-6.01e-05	0.00118778	-0.00128333	-0.0433453
AFG	3		89	2040	-5.66e-05	0.00113203	-0.00122373	-0.0429346
AFG	3		90	2040	-5.65e-05	0.00112946	-0.00122134	-0.0430472
AFG	3		91	2040	-5.64e-05	0.00112711	-0.00121913	-0.0431615
AFG	3		92	2040	-5.63e-05	0.00112492	-0.0012171	-0.0432776
AFG	3		93	2040	-5.28e-05	0.00106975	-0.001158	-0.0430923
AFG	3		94	2040	-5.28e-05	0.00106815	-0.00115609	-0.0432154
AFG	3		95	2040	-5.27e-05	0.00106689	-0.0011544	-0.0433405
AFG	3		96	2040	-5.27e-05	0.00106587	-0.00115295	-0.0434676
AFG	3		97	2040	-5.27e-05	0.00106587	-0.00115295	-0.0434676
AFG	3		98	2040	-4.97e-05	0.00101289	-0.00110482	-0.0430561
AFG	3		99	2040	-4.97e-05	0.00101289	-0.00110482	-0.0430561
AFG	3		100	2040	-4.97e-05	0.00101289	-0.00110482	-0.0430561
AFG	3		0	2050	0.000948603	0.00327647	-0.00234819	-0.0476835
AFG	3		1	2050	0.000947952	0.00334763	-0.00241351	-0.0478079
AFG	3		2	2050	0.000946914	0.00342105	-0.0024791	-0.0478354
AFG	3		3	2050	0.000945521	0.00349193	-0.0025508	-0.0478224
AFG	3		4	2050	0.000942141	0.00356289	-0.0026305	-0.0477958
AFG	3		5	2050	0.00093803	0.00363096	-0.00270537	-0.0477925
AFG	3		6	2050	0.000933687	0.00370359	-0.00277208	-0.0477025
AFG	3		7	2050	0.000929149	0.00377074	-0.00284209	-0.0475294
AFG	3		8	2050	0.000924452	0.00383851	-0.00291758	-0.0473576
AFG	3		9	2050	0.00091963	0.00391199	-0.00298483	-0.0471751
AFG	3		10	2050	0.000914717	0.00398191	-0.00305263	-0.0468829
AFG	3		11	2050	0.000909745	0.00404707	-0.0031198	-0.0467035
AFG	3		12	2050	0.000904747	0.00411902	-0.00317931	-0.0466486
AFG	3		13	2050	0.000899751	0.00418529	-0.00323824	-0.0465038
AFG	3		14	2050	0.000894786	0.00425832	-0.00329782	-0.0464991
AFG	3		15	2050	0.000889879	0.00433145	-0.00337102	-0.0463452
AFG	3		16	2050	0.000874725	0.00438979	-0.00345715	-0.0461103
AFG	3		17	2050	0.000860012	0.0044486	-0.00354328	-0.0458548
AFG	3		18	2050	0.000845481	0.00450493	-0.00361782	-0.0455824
AFG	3		19	2050	0.000832888	0.00456068	-0.00368609	-0.0453126
AFG	3		20	2050	0.000820918	0.00461975	-0.00373735	-0.0454521
AFG	3		21	2050	0.000806603	0.00467794	-0.00378633	-0.0456353
AFG	3		22	2050	0.000795215	0.00472964	-0.00383989	-0.0455345
AFG	3		23	2050	0.000744217	0.00473098	-0.00389272	-0.0454181
AFG	3		24	2050	0.000736178	0.00477701	-0.00395335	-0.0452613
AFG	3		25	2050	0.000688353	0.00477211	-0.00399507	-0.0454419
AFG	3		26	2050	0.000639657	0.00475532	-0.00401529	-0.0452764
AFG	3		27	2050	0.000584976	0.00473804	-0.00403887	-0.0449387
AFG	3		28	2050	0.000540995	0.00471719	-0.00407625	-0.0444318
AFG	3		29	2050	0.000492566	0.00469669	-0.00410774	-0.0441891
AFG	3		30	2050	0.000486079	0.00472498	-0.00414713	-0.0437097
AFG	3		31	2050	0.000448114	0.00467331	-0.00414418	-0.0439324
AFG	3		32	2050	0.000411578	0.00461444	-0.0041368	-0.0441119
AFG	3		33	2050	0.000375768	0.00456203	-0.00412055	-0.0441585
AFG	3		34	2050	0.000336116	0.00450749	-0.00411889	-0.0441444
AFG	3		35	2050	0.000298216	0.00445498	-0.00410269	-0.0442064
AFG	3		36	2050	0.000292714	0.00445438	-0.00410982	-0.0441262
AFG	3		37	2050	0.000260881	0.00439537	-0.00409952	-0.0440619
AFG	3		38	2050	0.000232801	0.00433679	-0.00408218	-0.0439409
AFG	3		39	2050	0.000210891	0.00427646	-0.00405601	-0.0439201
AFG	3		40	2050	0.000188388	0.00421653	-0.00402738	-0.0439806
AFG	3		41	2050	0.000182708	0.00421004	-0.00402741	-0.0439229
AFG	3		42	2050	0.000152101	0.00415046	-0.00400383	-0.0436121
AFG	3		43	2050	0.000124279	0.00408818	-0.00397218	-0.0433914
AFG	3		44	2050	0.000102898	0.00402633	-0.00393292	-0.0431568
AFG	3		45	2050	8.22e-05	0.00396383	-0.00387945	-0.0428959
AFG	3		46	2050	7.92e-05	0.00395785	-0.00387546	-0.0428325
AFG	3		47	2050	5.74e-05	0.00389169	-0.0038321	-0.0426291
AFG	3		48	2050	3.99e-05	0.00382509	-0.00378648	-0.0424467
AFG	3		49	2050	2.36e-05	0.0037594	-0.00373319	-0.0422532
AFG	3		50	2050	8.42e-06	0.00368774	-0.00368267	-0.0421501
AFG	3		51	2050	6.79e-06	0.00367208	-0.00367417	-0.0422397
AFG	3		52	2050	-7.02e-06	0.0035949	-0.0036345	-0.0421278
AFG	3		53	2050	-1.97e-05	0.00351852	-0.00358712	-0.0421205
AFG	3		54	2050	-3.14e-05	0.00345177	-0.00351773	-0.0422145
AFG	3		55	2050	-3.22e-05	0.00343933	-0.00350046	-0.0423131
AFG	3		56	2050	-4.6e-05	0.00337087	-0.0034408	-0.0420758
AFG	3		57	2050	-5.51e-05	0.00329865	-0.00337578	-0.0419901
AFG	3		58	2050	-6.54e-05	0.00322103	-0.00332475	-0.0420342
AFG	3		59	2050	-6.57e-05	0.00320608	-0.0033112	-0.0421991
AFG	3		60	2050	-7.34e-05	0.00313478	-0.00324896	-0.0421682
AFG	3		61	2050	-8.01e-05	0.00306151	-0.00317552	-0.0420252
AFG	3		62	2050	-8.59e-05	0.002985	-0.00310005	-0.0418637
AFG	3		63	2050	-8.55e-05	0.00296934	-0.0030839	-0.042047
AFG	3		64	2050	-9.04e-05	0.00289787	-0.00302004	-0.0418338
AFG	3		65	2050	-9.45e-05	0.00282672	-0.00295581	-0.0417834
AFG	3		66	2050	-9.38e-05	0.00281057	-0.00293793	-0.0419763
AFG	3		67	2050	-9.71e-05	0.00273453	-0.00288276	-0.0418667
AFG	3		68	2050	-9.88e-05	0.0026619	-0.00281608	-0.0416453
AFG	3		69	2050	-9.8e-05	0.00264494	-0.00279846	-0.0418541
AFG	3		70	2050	-0.000100482	0.00257069	-0.00273081	-0.0418961
AFG	3		71	2050	-9.95e-05	0.00255289	-0.00271293	-0.0421147
AFG	3		72	2050	-0.00010099	0.00247523	-0.00264007	-0.0420292
AFG	3		73	2050	-0.000101214	0.00239652	-0.00256245	-0.042166
AFG	3		74	2050	-0.00010027	0.00237873	-0.00254358	-0.0424455
AFG	3		75	2050	-9.84e-05	0.00230072	-0.00246509	-0.0422912
AFG	3		76	2050	-9.75e-05	0.0022831	-0.00244648	-0.0425855
AFG	3		77	2050	-9.75e-05	0.0022147	-0.00237268	-0.0424322
AFG	3		78	2050	-9.65e-05	0.00219764	-0.00235455	-0.0427428
AFG	3		79	2050	-9.65e-05	0.00212818	-0.00227589	-0.042554
AFG	3		80	2050	-9.55e-05	0.00211108	-0.00225796	-0.0428822
AFG	3		81	2050	-9.46e-05	0.00203905	-0.00217848	-0.0427227
AFG	3		82	2050	-9.38e-05	0.00202388	-0.00216134	-0.0430303
AFG	3		83	2050	-9.29e-05	0.00200885	-0.00214514	-0.043346
AFG	3		84	2050	-9.11e-05	0.00193728	-0.00206503	-0.0431646
AFG	3		85	2050	-9.03e-05	0.00192173	-0.00204852	-0.0434997
AFG	3		86	2050	-8.96e-05	0.00190659	-0.00203454	-0.0438439
AFG	3		87	2050	-8.9e-05	0.00183734	-0.00196234	-0.0436378
AFG	3		88	2050	-8.83e-05	0.00182318	-0.00194513	-0.0440021
AFG	3		89	2050	-8.76e-05	0.00180894	-0.00192914	-0.0443761
AFG	3		90	2050	-8.59e-05	0.00174234	-0.00185873	-0.0444156
AFG	3		91	2050	-8.54e-05	0.00172968	-0.0018463	-0.0448198
AFG	3		92	2050	-8.5e-05	0.00171846	-0.00183417	-0.0452355
AFG	3		93	2050	-8.46e-05	0.00170746	-0.00182289	-0.0456632
AFG	3		94	2050	-8.27e-05	0.00164416	-0.00175175	-0.0456931
AFG	3		95	2050	-8.25e-05	0.00163453	-0.00174125	-0.0461521
AFG	3		96	2050	-8.23e-05	0.00162588	-0.00173346	-0.0466254
AFG	3		97	2050	-8.21e-05	0.00162236	-0.00173045	-0.0467162
AFG	3		98	2050	-8.01e-05	0.00156552	-0.00166977	-0.046482
AFG	3		99	2050	-8e-05	0.00156283	-0.00166744	-0.0465772
AFG	3		100	2050	-7.99e-05	0.00156021	-0.00166523	-0.0466737
AFG	3		0	2060	0.000933754	0.00255334	-0.00168433	-0.0473811
AFG	3		1	2060	0.000938209	0.0026257	-0.00174835	-0.0473556
AFG	3		2	2060	0.000941811	0.00269714	-0.00181325	-0.0473185
AFG	3		3	2060	0.000944603	0.00277127	-0.00188135	-0.0474534
AFG	3		4	2060	0.000946627	0.0028414	-0.00195117	-0.0474534
AFG	3		5	2060	0.000947927	0.00291382	-0.00201929	-0.0474829
AFG	3		6	2060	0.000948545	0.00298675	-0.00208485	-0.0475578
AFG	3		7	2060	0.000948526	0.00305845	-0.00215057	-0.047666
AFG	3		8	2060	0.000947911	0.00313214	-0.0022164	-0.0476914
AFG	3		9	2060	0.000947473	0.00320377	-0.00228229	-0.0476971
AFG	3		10	2060	0.000948603	0.00327647	-0.00234819	-0.0476835
AFG	3		11	2060	0.000947952	0.00334763	-0.00241351	-0.0478079
AFG	3		12	2060	0.000946914	0.00342105	-0.0024791	-0.0478354
AFG	3		13	2060	0.000945521	0.00349193	-0.0025508	-0.0478224
AFG	3		14	2060	0.000942141	0.00356289	-0.0026305	-0.0477958
AFG	3		15	2060	0.00093803	0.00363096	-0.00270537	-0.0477925
AFG	3		16	2060	0.000933687	0.00370359	-0.00277208	-0.0477025
AFG	3		17	2060	0.000929149	0.00377074	-0.00284209	-0.0475294
AFG	3		18	2060	0.000924452	0.00383851	-0.00291758	-0.0473576
AFG	3		19	2060	0.00091963	0.00391199	-0.00298483	-0.0471751
AFG	3		20	2060	0.000914717	0.00398191	-0.00305263	-0.0468829
AFG	3		21	2060	0.000909745	0.00404707	-0.0031198	-0.0467035
AFG	3		22	2060	0.000904747	0.00411902	-0.00317931	-0.0466486
AFG	3		23	2060	0.000899751	0.00418529	-0.00323824	-0.0465038
AFG	3		24	2060	0.000894786	0.00425832	-0.00329782	-0.0464991
AFG	3		25	2060	0.000889879	0.00433145	-0.00337102	-0.0463452
AFG	3		26	2060	0.000874725	0.00438979	-0.00345715	-0.0461103
AFG	3		27	2060	0.000860012	0.0044486	-0.00354328	-0.0458548
AFG	3		28	2060	0.000845481	0.00450493	-0.00361782	-0.0455824
AFG	3		29	2060	0.000832888	0.00456068	-0.00368609	-0.0453126
AFG	3		30	2060	0.000820918	0.00461975	-0.00373735	-0.0454521
AFG	3		31	2060	0.000806603	0.00467794	-0.00378633	-0.0456353
AFG	3		32	2060	0.000795215	0.00472964	-0.00383989	-0.0455345
AFG	3		33	2060	0.000784948	0.00477945	-0.0038973	-0.0452063
AFG	3		34	2060	0.000775154	0.00482677	-0.00395845	-0.0449698
AFG	3		35	2060	0.000765841	0.0048745	-0.00402433	-0.0447946
AFG	3		36	2060	0.000720118	0.0048626	-0.00405431	-0.0449375
AFG	3		37	2060	0.000670634	0.00484598	-0.00406895	-0.04479
AFG	3		38	2060	0.000660227	0.00487463	-0.00410558	-0.0444047
AFG	3		39	2060	0.000607962	0.00484807	-0.00413289	-0.0440563
AFG	3		40	2060	0.000559338	0.00482044	-0.00416388	-0.0434937
AFG	3		41	2060	0.000513783	0.0047725	-0.00416624	-0.0434628
AFG	3		42	2060	0.00047241	0.00472108	-0.00416751	-0.0435757
AFG	3		43	2060	0.000465105	0.00472116	-0.00417532	-0.0435179
AFG	3		44	2060	0.000428081	0.00466678	-0.00416817	-0.0437432
AFG	3		45	2060	0.000392488	0.00461286	-0.00415552	-0.0439199
AFG	3		46	2060	0.000354382	0.00455775	-0.00415289	-0.043969
AFG	3		47	2060	0.000315919	0.00450335	-0.00413763	-0.0439461
AFG	3		48	2060	0.000309374	0.00449862	-0.0041414	-0.0438861
AFG	3		49	2060	0.000274641	0.00444101	-0.00413266	-0.0439464
AFG	3		50	2060	0.000245069	0.00438109	-0.00411872	-0.0438773
AFG	3		51	2060	0.000221007	0.00432086	-0.00409031	-0.0437547
AFG	3		52	2060	0.000199817	0.00425859	-0.00405689	-0.0437322
AFG	3		53	2060	0.00019663	0.00425218	-0.00405267	-0.0436694
AFG	3		54	2060	0.000168189	0.00419074	-0.0040295	-0.0437491
AFG	3		55	2060	0.000137366	0.00412764	-0.00399753	-0.0434353
AFG	3		56	2060	0.000114966	0.00406504	-0.00396433	-0.0432022
AFG	3		57	2060	0.000112261	0.00405825	-0.00395594	-0.0431388
AFG	3		58	2060	9.15e-05	0.0039955	-0.00390467	-0.0429056
AFG	3		59	2060	7.09e-05	0.00392559	-0.0038558	-0.0427902
AFG	3		60	2060	5.11e-05	0.00385564	-0.00380553	-0.0427338
AFG	3		61	2060	4.95e-05	0.00384318	-0.00379432	-0.0428212
AFG	3		62	2060	3.29e-05	0.00377275	-0.00373885	-0.0428072
AFG	3		63	2060	1.75e-05	0.00370285	-0.00368271	-0.0426135
AFG	3		64	2060	1.65e-05	0.00368803	-0.00367242	-0.0427072
AFG	3		65	2060	2.37e-06	0.0036089	-0.00363422	-0.0426129
AFG	3		66	2060	-1.07e-05	0.00353133	-0.00358997	-0.0425118
AFG	3		67	2060	-1.11e-05	0.00351347	-0.00357618	-0.0426668
AFG	3		68	2060	-2.29e-05	0.00344673	-0.00351324	-0.0427285
AFG	3		69	2060	-3.38e-05	0.0033781	-0.00343704	-0.0428957
AFG	3		70	2060	-3.38e-05	0.00336241	-0.00342155	-0.0430623
AFG	3		71	2060	-4.71e-05	0.00329005	-0.00336013	-0.042895
AFG	3		72	2060	-5.54e-05	0.00321731	-0.00330723	-0.0428231
AFG	3		73	2060	-5.51e-05	0.00320032	-0.00329284	-0.0429991
AFG	3		74	2060	-6.46e-05	0.00312713	-0.00323257	-0.0430712
AFG	3		75	2060	-6.4e-05	0.00311117	-0.00321513	-0.0432557
AFG	3		76	2060	-7.1e-05	0.00303725	-0.00314045	-0.0432652
AFG	3		77	2060	-7.03e-05	0.00301969	-0.0031222	-0.0434602
AFG	3		78	2060	-7.62e-05	0.00294364	-0.00304946	-0.0433434
AFG	3		79	2060	-7.54e-05	0.00292734	-0.00303151	-0.0435465
AFG	3		80	2060	-8.05e-05	0.00285549	-0.0029687	-0.0434298
AFG	3		81	2060	-7.96e-05	0.00283866	-0.00295008	-0.0436427
AFG	3		82	2060	-8.39e-05	0.00276533	-0.00287861	-0.0434951
AFG	3		83	2060	-8.29e-05	0.00274755	-0.00285968	-0.0437548
AFG	3		84	2060	-8.19e-05	0.00273005	-0.00284082	-0.0440201
AFG	3		85	2060	-8.55e-05	0.00265499	-0.00278127	-0.0440622
AFG	3		86	2060	-8.45e-05	0.00263785	-0.00276201	-0.0443421
AFG	3		87	2060	-8.74e-05	0.00256008	-0.00269901	-0.0443415
AFG	3		88	2060	-8.64e-05	0.00254299	-0.0026802	-0.0446368
AFG	3		89	2060	-8.54e-05	0.00252596	-0.00266141	-0.0449393
AFG	3		90	2060	-8.78e-05	0.00245617	-0.00259245	-0.0448399
AFG	3		91	2060	-8.69e-05	0.00243923	-0.00257369	-0.0451584
AFG	3		92	2060	-8.6e-05	0.00242305	-0.00255539	-0.0454466
AFG	3		93	2060	-8.51e-05	0.00240772	-0.00253694	-0.0457417
AFG	3		94	2060	-8.61e-05	0.00233639	-0.00246761	-0.0459263
AFG	3		95	2060	-8.54e-05	0.0023199	-0.00244901	-0.0462411
AFG	3		96	2060	-8.48e-05	0.00230419	-0.00243011	-0.0465623
AFG	3		97	2060	-8.42e-05	0.00228996	-0.00241216	-0.0468915
AFG	3		98	2060	-8.36e-05	0.00227611	-0.00239518	-0.0472287
AFG	3		99	2060	-8.53e-05	0.00220602	-0.00232694	-0.0472808
AFG	3		100	2060	-8.47e-05	0.00219214	-0.00231332	-0.047642
AFG	3		0	2070	0.000840006	0.00183938	-0.00106781	-0.045984
AFG	3		1	2070	0.000851347	0.0019089	-0.00112608	-0.0462676
AFG	3		2	2070	0.00086189	0.0019819	-0.00118401	-0.0465919
AFG	3		3	2070	0.000874997	0.00205282	-0.00123995	-0.0467883
AFG	3		4	2070	0.000887109	0.00212271	-0.00129799	-0.0469996
AFG	3		5	2070	0.000898256	0.00219625	-0.00136342	-0.0471074
AFG	3		6	2070	0.000908471	0.00226909	-0.00142986	-0.0472196
AFG	3		7	2070	0.000917784	0.0023429	-0.00149228	-0.0472948
AFG	3		8	2070	0.000925549	0.0024158	-0.00155282	-0.0473372
AFG	3		9	2070	0.000930094	0.00248521	-0.00161755	-0.0473659
AFG	3		10	2070	0.000933754	0.00255334	-0.00168433	-0.0473811
AFG	3		11	2070	0.000938209	0.0026257	-0.00174835	-0.0473556
AFG	3		12	2070	0.000941811	0.00269714	-0.00181325	-0.0473185
AFG	3		13	2070	0.000944603	0.00277127	-0.00188135	-0.0474534
AFG	3		14	2070	0.000946627	0.0028414	-0.00195117	-0.0474534
AFG	3		15	2070	0.000947927	0.00291382	-0.00201929	-0.0474829
AFG	3		16	2070	0.000948545	0.00298675	-0.00208485	-0.0475578
AFG	3		17	2070	0.000948526	0.00305845	-0.00215057	-0.047666
AFG	3		18	2070	0.000947911	0.00313214	-0.0022164	-0.0476914
AFG	3		19	2070	0.000947473	0.00320377	-0.00228229	-0.0476971
AFG	3		20	2070	0.000948603	0.00327647	-0.00234819	-0.0476835
AFG	3		21	2070	0.000947952	0.00334763	-0.00241351	-0.0478079
AFG	3		22	2070	0.000946914	0.00342105	-0.0024791	-0.0478354
AFG	3		23	2070	0.000945521	0.00349193	-0.0025508	-0.0478224
AFG	3		24	2070	0.000942141	0.00356289	-0.0026305	-0.0477958
AFG	3		25	2070	0.00093803	0.00363096	-0.00270537	-0.0477925
AFG	3		26	2070	0.000933687	0.00370359	-0.00277208	-0.0477025
AFG	3		27	2070	0.000929149	0.00377074	-0.00284209	-0.0475294
AFG	3		28	2070	0.000924452	0.00383851	-0.00291758	-0.0473576
AFG	3		29	2070	0.00091963	0.00391199	-0.00298483	-0.0471751
AFG	3		30	2070	0.000914717	0.00398191	-0.00305263	-0.0468829
AFG	3		31	2070	0.000909745	0.00404707	-0.0031198	-0.0467035
AFG	3		32	2070	0.000904747	0.00411902	-0.00317931	-0.0466486
AFG	3		33	2070	0.000899751	0.00418529	-0.00323824	-0.0465038
AFG	3		34	2070	0.000894786	0.00425832	-0.00329782	-0.0464991
AFG	3		35	2070	0.000889879	0.00433145	-0.00337102	-0.0463452
AFG	3		36	2070	0.000874725	0.00438979	-0.00345715	-0.0461103
AFG	3		37	2070	0.000860012	0.0044486	-0.00354328	-0.0458548
AFG	3		38	2070	0.000845481	0.00450493	-0.00361782	-0.0455824
AFG	3		39	2070	0.000832888	0.00456068	-0.00368609	-0.0453126
AFG	3		40	2070	0.000820918	0.00461975	-0.00373735	-0.0454521
AFG	3		41	2070	0.000806603	0.00467794	-0.00378633	-0.0456353
AFG	3		42	2070	0.000795215	0.00472964	-0.00383989	-0.0455345
AFG	3		43	2070	0.000784948	0.00477945	-0.0038973	-0.0452063
AFG	3		44	2070	0.000775154	0.00482677	-0.00395845	-0.0449698
AFG	3		45	2070	0.000765841	0.0048745	-0.00402433	-0.0447946
AFG	3		46	2070	0.000754877	0.00490913	-0.0040704	-0.044622
AFG	3		47	2070	0.000745712	0.0049439	-0.00410265	-0.0443809
AFG	3		48	2070	0.000737645	0.00497551	-0.00413254	-0.0440733
AFG	3		49	2070	0.000688896	0.00495344	-0.00415331	-0.0438884
AFG	3		50	2070	0.000641205	0.00492057	-0.00417898	-0.0435391
AFG	3		51	2070	0.000631902	0.00491889	-0.00418538	-0.0434833
AFG	3		52	2070	0.000577824	0.00486613	-0.00418493	-0.043463
AFG	3		53	2070	0.000536991	0.00481673	-0.00419436	-0.0433336
AFG	3		54	2070	0.000489296	0.00476714	-0.00419818	-0.0432995
AFG	3		55	2070	0.000482666	0.00476455	-0.0042057	-0.0432451
AFG	3		56	2070	0.000445216	0.00471235	-0.0041978	-0.0433445
AFG	3		57	2070	0.000409203	0.0046584	-0.00418846	-0.0435732
AFG	3		58	2070	0.000373706	0.00460281	-0.00418346	-0.0437466
AFG	3		59	2070	0.00036758	0.00459847	-0.00419226	-0.0436887
AFG	3		60	2070	0.000329034	0.00454029	-0.00416756	-0.043741
AFG	3		61	2070	0.000292235	0.00448373	-0.00415684	-0.0437053
AFG	3		62	2070	0.000260839	0.0044215	-0.00414982	-0.0437665
AFG	3		63	2070	0.000256894	0.00441478	-0.00414898	-0.0437065
AFG	3		64	2070	0.000229866	0.00435516	-0.00411578	-0.0436295
AFG	3		65	2070	0.000208592	0.00429525	-0.00407688	-0.0435051
AFG	3		66	2070	0.000206056	0.00428755	-0.00407506	-0.0434424
AFG	3		67	2070	0.000183955	0.0042211	-0.00404477	-0.0434176
AFG	3		68	2070	0.000154423	0.00415537	-0.00400875	-0.0435156
AFG	3		69	2070	0.000151916	0.00414151	-0.00399585	-0.0436016
AFG	3		70	2070	0.000124297	0.00407295	-0.00396137	-0.0434297
AFG	3		71	2070	0.00010416	0.00400614	-0.00390935	-0.0433316
AFG	3		72	2070	0.000102717	0.00399087	-0.00389777	-0.0434199
AFG	3		73	2070	8.31e-05	0.00392487	-0.00384454	-0.0433446
AFG	3		74	2070	8.21e-05	0.00391117	-0.00382867	-0.0434367
AFG	3		75	2070	6.13e-05	0.00384103	-0.00378143	-0.0433309
AFG	3		76	2070	6.06e-05	0.00382626	-0.00376889	-0.0434261
AFG	3		77	2070	4.4e-05	0.00374887	-0.00370659	-0.043432
AFG	3		78	2070	2.85e-05	0.00367996	-0.00364856	-0.0435003
AFG	3		79	2070	2.84e-05	0.00366127	-0.00363439	-0.0436592
AFG	3		80	2070	1.41e-05	0.00358393	-0.00359418	-0.0435272
AFG	3		81	2070	1.42e-05	0.00356665	-0.00357965	-0.0436912
AFG	3		82	2070	1.45e-05	0.00355005	-0.00356478	-0.0438581
AFG	3		83	2070	1.48e-06	0.00347237	-0.00352194	-0.0438447
AFG	3		84	2070	1.92e-06	0.00345734	-0.00350536	-0.0440187
AFG	3		85	2070	-9.96e-06	0.00338772	-0.00344864	-0.0440103
AFG	3		86	2070	-9.34e-06	0.0033711	-0.00343099	-0.0441922
AFG	3		87	2070	-8.65e-06	0.00335405	-0.00341326	-0.0443774
AFG	3		88	2070	-1.94e-05	0.00328151	-0.00334204	-0.0444867
AFG	3		89	2070	-1.86e-05	0.00326489	-0.00332534	-0.044681
AFG	3		90	2070	-1.77e-05	0.00324821	-0.00330814	-0.044879
AFG	3		91	2070	-2.75e-05	0.00317983	-0.00324043	-0.0451098
AFG	3		92	2070	-2.65e-05	0.0031627	-0.00322255	-0.0453527
AFG	3		93	2070	-2.56e-05	0.00314459	-0.0032048	-0.0456008
AFG	3		94	2070	-2.46e-05	0.00312654	-0.00318721	-0.045854
AFG	3		95	2070	-3.42e-05	0.00305493	-0.00312373	-0.0457823
AFG	3		96	2070	-3.28e-05	0.00303645	-0.00310434	-0.0460475
AFG	3		97	2070	-3.14e-05	0.00301872	-0.0030848	-0.0463183
AFG	3		98	2070	-3.05e-05	0.00300176	-0.0030651	-0.0465951
AFG	3		99	2070	-2.95e-05	0.00298436	-0.00304524	-0.046878
AFG	3		100	2070	-4.07e-05	0.00291255	-0.00298831	-0.0469496
AFG	3		0	2080	0.000650143	0.00115126	-0.000560821	-0.0422882
AFG	3		1	2080	0.000673274	0.00121794	-0.0006067	-0.042762
AFG	3		2	2080	0.000697931	0.00128459	-0.000651895	-0.0431769
AFG	3		3	2080	0.000720024	0.00134996	-0.00069835	-0.0435772
AFG	3		4	2080	0.000740884	0.00141597	-0.00074601	-0.0439615
AFG	3		5	2080	0.000760535	0.00148202	-0.000794821	-0.0443285
AFG	3		6	2080	0.000781009	0.00155303	-0.000845495	-0.0446505
AFG	3		7	2080	0.000797886	0.00162422	-0.000897317	-0.0450168
AFG	3		8	2080	0.000813318	0.00169666	-0.000950414	-0.0453662
AFG	3		9	2080	0.000827344	0.00176816	-0.00100842	-0.0456978
AFG	3		10	2080	0.000840006	0.00183938	-0.00106781	-0.045984
AFG	3		11	2080	0.000851347	0.0019089	-0.00112608	-0.0462676
AFG	3		12	2080	0.00086189	0.0019819	-0.00118401	-0.0465919
AFG	3		13	2080	0.000874997	0.00205282	-0.00123995	-0.0467883
AFG	3		14	2080	0.000887109	0.00212271	-0.00129799	-0.0469996
AFG	3		15	2080	0.000898256	0.00219625	-0.00136342	-0.0471074
AFG	3		16	2080	0.000908471	0.00226909	-0.00142986	-0.0472196
AFG	3		17	2080	0.000917784	0.0023429	-0.00149228	-0.0472948
AFG	3		18	2080	0.000925549	0.0024158	-0.00155282	-0.0473372
AFG	3		19	2080	0.000930094	0.00248521	-0.00161755	-0.0473659
AFG	3		20	2080	0.000933754	0.00255334	-0.00168433	-0.0473811
AFG	3		21	2080	0.000938209	0.0026257	-0.00174835	-0.0473556
AFG	3		22	2080	0.000941811	0.00269714	-0.00181325	-0.0473185
AFG	3		23	2080	0.000944603	0.00277127	-0.00188135	-0.0474534
AFG	3		24	2080	0.000946627	0.0028414	-0.00195117	-0.0474534
AFG	3		25	2080	0.000947927	0.00291382	-0.00201929	-0.0474829
AFG	3		26	2080	0.000948545	0.00298675	-0.00208485	-0.0475578
AFG	3		27	2080	0.000948526	0.00305845	-0.00215057	-0.047666
AFG	3		28	2080	0.000947911	0.00313214	-0.0022164	-0.0476914
AFG	3		29	2080	0.000947473	0.00320377	-0.00228229	-0.0476971
AFG	3		30	2080	0.000948603	0.00327647	-0.00234819	-0.0476835
AFG	3		31	2080	0.000947952	0.00334763	-0.00241351	-0.0478079
AFG	3		32	2080	0.000946914	0.00342105	-0.0024791	-0.0478354
AFG	3		33	2080	0.000945521	0.00349193	-0.0025508	-0.0478224
AFG	3		34	2080	0.000942141	0.00356289	-0.0026305	-0.0477958
AFG	3		35	2080	0.00093803	0.00363096	-0.00270537	-0.0477925
AFG	3		36	2080	0.000933687	0.00370359	-0.00277208	-0.0477025
AFG	3		37	2080	0.000929149	0.00377074	-0.00284209	-0.0475294
AFG	3		38	2080	0.000924452	0.00383851	-0.00291758	-0.0473576
AFG	3		39	2080	0.00091963	0.00391199	-0.00298483	-0.0471751
AFG	3		40	2080	0.000914717	0.00398191	-0.00305263	-0.0468829
AFG	3		41	2080	0.000909745	0.00404707	-0.0031198	-0.0467035
AFG	3		42	2080	0.000904747	0.00411902	-0.00317931	-0.0466486
AFG	3		43	2080	0.000899751	0.00418529	-0.00323824	-0.0465038
AFG	3		44	2080	0.000894786	0.00425832	-0.00329782	-0.0464991
AFG	3		45	2080	0.000889879	0.00433145	-0.00337102	-0.0463452
AFG	3		46	2080	0.000874725	0.00438979	-0.00345715	-0.0461103
AFG	3		47	2080	0.000860012	0.0044486	-0.00354328	-0.0458548
AFG	3		48	2080	0.000845481	0.00450493	-0.00361782	-0.0455824
AFG	3		49	2080	0.000832888	0.00456068	-0.00368609	-0.0453126
AFG	3		50	2080	0.000820918	0.00461975	-0.00373735	-0.0454521
AFG	3		51	2080	0.000806603	0.00467794	-0.00378633	-0.0456353
AFG	3		52	2080	0.000795215	0.00472964	-0.00383989	-0.0455345
AFG	3		53	2080	0.000784948	0.00477945	-0.0038973	-0.0452063
AFG	3		54	2080	0.000775154	0.00482677	-0.00395845	-0.0449698
AFG	3		55	2080	0.000765841	0.0048745	-0.00402433	-0.0447946
AFG	3		56	2080	0.000754877	0.00490913	-0.0040704	-0.044622
AFG	3		57	2080	0.000745712	0.0049439	-0.00410265	-0.0443809
AFG	3		58	2080	0.000737645	0.00497551	-0.00413254	-0.0440733
AFG	3		59	2080	0.00072861	0.00500416	-0.00416107	-0.0437015
AFG	3		60	2080	0.000719397	0.00502797	-0.00419613	-0.0432672
AFG	3		61	2080	0.000710775	0.00502424	-0.00420254	-0.0432107
AFG	3		62	2080	0.000702525	0.00501778	-0.00420844	-0.0431542
AFG	3		63	2080	0.000654933	0.00496379	-0.00420607	-0.0432786
AFG	3		64	2080	0.000603117	0.00491034	-0.0042034	-0.0433162
AFG	3		65	2080	0.000595013	0.00490818	-0.00421093	-0.0432605
AFG	3		66	2080	0.00055013	0.00485864	-0.00423138	-0.0432504
AFG	3		67	2080	0.000502952	0.00480881	-0.00423405	-0.0431195
AFG	3		68	2080	0.000497062	0.00480624	-0.00423735	-0.0430656
AFG	3		69	2080	0.00045951	0.00475181	-0.00423069	-0.0430262
AFG	3		70	2080	0.000423397	0.00469809	-0.00421983	-0.0431128
AFG	3		71	2080	0.000418769	0.00469352	-0.00422414	-0.0430548
AFG	3		72	2080	0.000384408	0.00463514	-0.0042162	-0.0432895
AFG	3		73	2080	0.000380425	0.00462621	-0.00421255	-0.0432327
AFG	3		74	2080	0.000343071	0.00456567	-0.00419787	-0.0433984
AFG	3		75	2080	0.000306517	0.00451108	-0.00417953	-0.043453
AFG	3		76	2080	0.000303174	0.00450277	-0.00417557	-0.043395
AFG	3		77	2080	0.000269967	0.00444428	-0.00416005	-0.0433412
AFG	3		78	2080	0.000267554	0.00443503	-0.00415437	-0.04328
AFG	3		79	2080	0.000239705	0.00436253	-0.00411348	-0.0434816
AFG	3		80	2080	0.000237812	0.00434872	-0.00410352	-0.0435632
AFG	3		81	2080	0.000214977	0.00428041	-0.00406366	-0.0436261
AFG	3		82	2080	0.000213591	0.00426434	-0.00405288	-0.043711
AFG	3		83	2080	0.00019385	0.00419491	-0.00401102	-0.0437447
AFG	3		84	2080	0.000192777	0.00418023	-0.00399939	-0.0438341
AFG	3		85	2080	0.000191851	0.00416464	-0.00398735	-0.0439248
AFG	3		86	2080	0.000168876	0.00409645	-0.00393839	-0.0440514
AFG	3		87	2080	0.000168477	0.0040802	-0.0039235	-0.0441977
AFG	3		88	2080	0.00014161	0.00400969	-0.00388105	-0.0445238
AFG	3		89	2080	0.000141589	0.0039951	-0.003865	-0.0446761
AFG	3		90	2080	0.000141739	0.00397994	-0.00384772	-0.0448311
AFG	3		91	2080	0.000116627	0.00390777	-0.0037966	-0.0447543
AFG	3		92	2080	0.000116756	0.00389186	-0.00378031	-0.0449167
AFG	3		93	2080	0.000116986	0.00387532	-0.00376377	-0.0450819
AFG	3		94	2080	0.000117376	0.00385875	-0.00374698	-0.04525
AFG	3		95	2080	9.96e-05	0.00379107	-0.00369876	-0.0452259
AFG	3		96	2080	0.000100221	0.00377477	-0.00368244	-0.0454005
AFG	3		97	2080	0.000100913	0.00375756	-0.00366486	-0.0455783
AFG	3		98	2080	0.000101675	0.00373911	-0.00364698	-0.0457593
AFG	3		99	2080	0.000102498	0.00372142	-0.00362879	-0.0459436
AFG	3		100	2080	8.5e-05	0.00365347	-0.00357726	-0.0459819
AFG	3		0	2090	0.000403502	0.000568098	-0.000194328	-0.0323464
AFG	3		1	2090	0.000432068	0.000621334	-0.000224254	-0.0335261
AFG	3		2	2090	0.000459166	0.000676191	-0.000255804	-0.0346719
AFG	3		3	2090	0.000484631	0.000730484	-0.000289087	-0.0357844
AFG	3		4	2090	0.000508753	0.000784529	-0.000324141	-0.0371316
AFG	3		5	2090	0.00053155	0.000838908	-0.000360923	-0.0384348
AFG	3		6	2090	0.00055304	0.000894327	-0.000396005	-0.0396309
AFG	3		7	2090	0.000573243	0.000950576	-0.00043033	-0.0403456
AFG	3		8	2090	0.000600684	0.00101763	-0.000471944	-0.0408583
AFG	3		9	2090	0.000626593	0.00108472	-0.000515475	-0.0415809
AFG	3		10	2090	0.000650143	0.00115126	-0.000560821	-0.0422882
AFG	3		11	2090	0.000673274	0.00121794	-0.0006067	-0.042762
AFG	3		12	2090	0.000697931	0.00128459	-0.000651895	-0.0431769
AFG	3		13	2090	0.000720024	0.00134996	-0.00069835	-0.0435772
AFG	3		14	2090	0.000740884	0.00141597	-0.00074601	-0.0439615
AFG	3		15	2090	0.000760535	0.00148202	-0.000794821	-0.0443285
AFG	3		16	2090	0.000781009	0.00155303	-0.000845495	-0.0446505
AFG	3		17	2090	0.000797886	0.00162422	-0.000897317	-0.0450168
AFG	3		18	2090	0.000813318	0.00169666	-0.000950414	-0.0453662
AFG	3		19	2090	0.000827344	0.00176816	-0.00100842	-0.0456978
AFG	3		20	2090	0.000840006	0.00183938	-0.00106781	-0.045984
AFG	3		21	2090	0.000851347	0.0019089	-0.00112608	-0.0462676
AFG	3		22	2090	0.00086189	0.0019819	-0.00118401	-0.0465919
AFG	3		23	2090	0.000874997	0.00205282	-0.00123995	-0.0467883
AFG	3		24	2090	0.000887109	0.00212271	-0.00129799	-0.0469996
AFG	3		25	2090	0.000898256	0.00219625	-0.00136342	-0.0471074
AFG	3		26	2090	0.000908471	0.00226909	-0.00142986	-0.0472196
AFG	3		27	2090	0.000917784	0.0023429	-0.00149228	-0.0472948
AFG	3		28	2090	0.000925549	0.0024158	-0.00155282	-0.0473372
AFG	3		29	2090	0.000930094	0.00248521	-0.00161755	-0.0473659
AFG	3		30	2090	0.000933754	0.00255334	-0.00168433	-0.0473811
AFG	3		31	2090	0.000938209	0.0026257	-0.00174835	-0.0473556
AFG	3		32	2090	0.000941811	0.00269714	-0.00181325	-0.0473185
AFG	3		33	2090	0.000944603	0.00277127	-0.00188135	-0.0474534
AFG	3		34	2090	0.000946627	0.0028414	-0.00195117	-0.0474534
AFG	3		35	2090	0.000947927	0.00291382	-0.00201929	-0.0474829
AFG	3		36	2090	0.000948545	0.00298675	-0.00208485	-0.0475578
AFG	3		37	2090	0.000948526	0.00305845	-0.00215057	-0.047666
AFG	3		38	2090	0.000947911	0.00313214	-0.0022164	-0.0476914
AFG	3		39	2090	0.000947473	0.00320377	-0.00228229	-0.0476971
AFG	3		40	2090	0.000948603	0.00327647	-0.00234819	-0.0476835
AFG	3		41	2090	0.000947952	0.00334763	-0.00241351	-0.0478079
AFG	3		42	2090	0.000946914	0.00342105	-0.0024791	-0.0478354
AFG	3		43	2090	0.000945521	0.00349193	-0.0025508	-0.0478224
AFG	3		44	2090	0.000942141	0.00356289	-0.0026305	-0.0477958
AFG	3		45	2090	0.00093803	0.00363096	-0.00270537	-0.0477925
AFG	3		46	2090	0.000933687	0.00370359	-0.00277208	-0.0477025
AFG	3		47	2090	0.000929149	0.00377074	-0.00284209	-0.0475294
AFG	3		48	2090	0.000924452	0.00383851	-0.00291758	-0.0473576
AFG	3		49	2090	0.00091963	0.00391199	-0.00298483	-0.0471751
AFG	3		50	2090	0.000914717	0.00398191	-0.00305263	-0.0468829
AFG	3		51	2090	0.000909745	0.00404707	-0.0031198	-0.0467035
AFG	3		52	2090	0.000904747	0.00411902	-0.00317931	-0.0466486
AFG	3		53	2090	0.000899751	0.00418529	-0.00323824	-0.0465038
AFG	3		54	2090	0.000894786	0.00425832	-0.00329782	-0.0464991
AFG	3		55	2090	0.000889879	0.00433145	-0.00337102	-0.0463452
AFG	3		56	2090	0.000874725	0.00438979	-0.00345715	-0.0461103
AFG	3		57	2090	0.000860012	0.0044486	-0.00354328	-0.0458548
AFG	3		58	2090	0.000845481	0.00450493	-0.00361782	-0.0455824
AFG	3		59	2090	0.000832888	0.00456068	-0.00368609	-0.0453126
AFG	3		60	2090	0.000820918	0.00461975	-0.00373735	-0.0454521
AFG	3		61	2090	0.000806603	0.00467794	-0.00378633	-0.0456353
AFG	3		62	2090	0.000795215	0.00472964	-0.00383989	-0.0455345
AFG	3		63	2090	0.000784948	0.00477945	-0.0038973	-0.0452063
AFG	3		64	2090	0.000775154	0.00482677	-0.00395845	-0.0449698
AFG	3		65	2090	0.000765841	0.0048745	-0.00402433	-0.0447946
AFG	3		66	2090	0.000754877	0.00490913	-0.0040704	-0.044622
AFG	3		67	2090	0.000745712	0.0049439	-0.00410265	-0.0443809
AFG	3		68	2090	0.000737645	0.00497551	-0.00413254	-0.0440733
AFG	3		69	2090	0.00072861	0.00500416	-0.00416107	-0.0437015
AFG	3		70	2090	0.000719397	0.00502797	-0.00419613	-0.0432672
AFG	3		71	2090	0.000710775	0.00502424	-0.00420254	-0.0432107
AFG	3		72	2090	0.000702525	0.00501778	-0.00420844	-0.0431542
AFG	3		73	2090	0.000694647	0.00501014	-0.00421383	-0.0430978
AFG	3		74	2090	0.000687143	0.00500761	-0.00421871	-0.0430414
AFG	3		75	2090	0.000680011	0.0050068	-0.0042231	-0.0429849
AFG	3		76	2090	0.000673253	0.00500438	-0.00422802	-0.0429283
AFG	3		77	2090	0.000666866	0.00500046	-0.00423924	-0.0428716
AFG	3		78	2090	0.00066085	0.00499587	-0.00424701	-0.0428147
AFG	3		79	2090	0.000612073	0.00494523	-0.00423953	-0.0429455
AFG	3		80	2090	0.000605832	0.00494079	-0.00424521	-0.0428895
AFG	3		81	2090	0.000557635	0.00489113	-0.00425962	-0.0429231
AFG	3		82	2090	0.000553389	0.00488712	-0.00426311	-0.0428665
AFG	3		83	2090	0.000549446	0.00488192	-0.00426541	-0.0428097
AFG	3		84	2090	0.000507568	0.00482635	-0.00426506	-0.0428181
AFG	3		85	2090	0.00050371	0.00481907	-0.004265	-0.0427634
AFG	3		86	2090	0.000463817	0.00476195	-0.00424762	-0.042629
AFG	3		87	2090	0.000461055	0.00475355	-0.00424403	-0.0425737
AFG	3		88	2090	0.00045858	0.00474432	-0.00423976	-0.0425181
AFG	3		89	2090	0.000424121	0.00467864	-0.00421277	-0.0426038
AFG	3		90	2090	0.00042216	0.00466355	-0.00420017	-0.0426817
AFG	3		91	2090	0.000420426	0.0046483	-0.00418752	-0.0427609
AFG	3		92	2090	0.000387753	0.00457696	-0.00417022	-0.0429608
AFG	3		93	2090	0.000386448	0.00456364	-0.00416088	-0.0430425
AFG	3		94	2090	0.000385346	0.00455008	-0.00415083	-0.0431256
AFG	3		95	2090	0.000354317	0.00448227	-0.00413427	-0.0435267
AFG	3		96	2090	0.000353657	0.00446743	-0.00412253	-0.0436146
AFG	3		97	2090	0.00035311	0.0044509	-0.00410728	-0.0437529
AFG	3		98	2090	0.000352718	0.00443476	-0.00409044	-0.0438935
AFG	3		99	2090	0.000352471	0.00441875	-0.00407348	-0.0440364
AFG	3		100	2090	0.00031958	0.00435153	-0.00403319	-0.0444071
AFG	3		0	2100	4.29e-05	4.95e-05	-8.6e-06	-0.0175355
AFG	3		1	2100	8.45e-05	9.96e-05	-1.91e-05	-0.0192628
AFG	3		2	2100	0.000124816	0.000150109	-3.14e-05	-0.0209521
AFG	3		3	2100	0.000163833	0.000201161	-4.56e-05	-0.0226036
AFG	3		4	2100	0.00020146	0.000252435	-6.16e-05	-0.0242172
AFG	3		5	2100	0.000238183	0.00030414	-7.95e-05	-0.0257929
AFG	3		6	2100	0.00027376	0.000356495	-9.92e-05	-0.0272255
AFG	3		7	2100	0.000308339	0.000409045	-0.000120652	-0.0286035
AFG	3		8	2100	0.000341656	0.000461956	-0.000143608	-0.0298851
AFG	3		9	2100	0.000373614	0.000515137	-0.000168017	-0.0311328
AFG	3		10	2100	0.000403502	0.000568098	-0.000194328	-0.0323464
AFG	3		11	2100	0.000432068	0.000621334	-0.000224254	-0.0335261
AFG	3		12	2100	0.000459166	0.000676191	-0.000255804	-0.0346719
AFG	3		13	2100	0.000484631	0.000730484	-0.000289087	-0.0357844
AFG	3		14	2100	0.000508753	0.000784529	-0.000324141	-0.0371316
AFG	3		15	2100	0.00053155	0.000838908	-0.000360923	-0.0384348
AFG	3		16	2100	0.00055304	0.000894327	-0.000396005	-0.0396309
AFG	3		17	2100	0.000573243	0.000950576	-0.00043033	-0.0403456
AFG	3		18	2100	0.000600684	0.00101763	-0.000471944	-0.0408583
AFG	3		19	2100	0.000626593	0.00108472	-0.000515475	-0.0415809
AFG	3		20	2100	0.000650143	0.00115126	-0.000560821	-0.0422882
AFG	3		21	2100	0.000673274	0.00121794	-0.0006067	-0.042762
AFG	3		22	2100	0.000697931	0.00128459	-0.000651895	-0.0431769
AFG	3		23	2100	0.000720024	0.00134996	-0.00069835	-0.0435772
AFG	3		24	2100	0.000740884	0.00141597	-0.00074601	-0.0439615
AFG	3		25	2100	0.000760535	0.00148202	-0.000794821	-0.0443285
AFG	3		26	2100	0.000781009	0.00155303	-0.000845495	-0.0446505
AFG	3		27	2100	0.000797886	0.00162422	-0.000897317	-0.0450168
AFG	3		28	2100	0.000813318	0.00169666	-0.000950414	-0.0453662
AFG	3		29	2100	0.000827344	0.00176816	-0.00100842	-0.0456978
AFG	3		30	2100	0.000840006	0.00183938	-0.00106781	-0.045984
AFG	3		31	2100	0.000851347	0.0019089	-0.00112608	-0.0462676
AFG	3		32	2100	0.00086189	0.0019819	-0.00118401	-0.0465919
AFG	3		33	2100	0.000874997	0.00205282	-0.00123995	-0.0467883
AFG	3		34	2100	0.000887109	0.00212271	-0.00129799	-0.0469996
AFG	3		35	2100	0.000898256	0.00219625	-0.00136342	-0.0471074
AFG	3		36	2100	0.000908471	0.00226909	-0.00142986	-0.0472196
AFG	3		37	2100	0.000917784	0.0023429	-0.00149228	-0.0472948
AFG	3		38	2100	0.000925549	0.0024158	-0.00155282	-0.0473372
AFG	3		39	2100	0.000930094	0.00248521	-0.00161755	-0.0473659
AFG	3		40	2100	0.000933754	0.00255334	-0.00168433	-0.0473811
AFG	3		41	2100	0.000938209	0.0026257	-0.00174835	-0.0473556
AFG	3		42	2100	0.000941811	0.00269714	-0.00181325	-0.0473185
AFG	3		43	2100	0.000944603	0.00277127	-0.00188135	-0.0474534
AFG	3		44	2100	0.000946627	0.0028414	-0.00195117	-0.0474534
AFG	3		45	2100	0.000947927	0.00291382	-0.00201929	-0.0474829
AFG	3		46	2100	0.000948545	0.00298675	-0.00208485	-0.0475578
AFG	3		47	2100	0.000948526	0.00305845	-0.00215057	-0.047666
AFG	3		48	2100	0.000947911	0.00313214	-0.0022164	-0.0476914
AFG	3		49	2100	0.000947473	0.00320377	-0.00228229	-0.0476971
AFG	3		50	2100	0.000948603	0.00327647	-0.00234819	-0.0476835
AFG	3		51	2100	0.000947952	0.00334763	-0.00241351	-0.0478079
AFG	3		52	2100	0.000946914	0.00342105	-0.0024791	-0.0478354
AFG	3		53	2100	0.000945521	0.00349193	-0.0025508	-0.0478224
AFG	3		54	2100	0.000942141	0.00356289	-0.0026305	-0.0477958
AFG	3		55	2100	0.00093803	0.00363096	-0.00270537	-0.0477925
AFG	3		56	2100	0.000933687	0.00370359	-0.00277208	-0.0477025
AFG	3		57	2100	0.000929149	0.00377074	-0.00284209	-0.0475294
AFG	3		58	2100	0.000924452	0.00383851	-0.00291758	-0.0473576
AFG	3		59	2100	0.00091963	0.00391199	-0.00298483	-0.0471751
AFG	3		60	2100	0.000914717	0.00398191	-0.00305263	-0.0468829
AFG	3		61	2100	0.000909745	0.00404707	-0.0031198	-0.0467035
AFG	3		62	2100	0.000904747	0.00411902	-0.00317931	-0.0466486
AFG	3		63	2100	0.000899751	0.00418529	-0.00323824	-0.0465038
AFG	3		64	2100	0.000894786	0.00425832	-0.00329782	-0.0464991
AFG	3		65	2100	0.000889879	0.00433145	-0.00337102	-0.0463452
AFG	3		66	2100	0.000874725	0.00438979	-0.00345715	-0.0461103
AFG	3		67	2100	0.000860012	0.0044486	-0.00354328	-0.0458548
AFG	3		68	2100	0.000845481	0.00450493	-0.00361782	-0.0455824
AFG	3		69	2100	0.000832888	0.00456068	-0.00368609	-0.0453126
AFG	3		70	2100	0.000820918	0.00461975	-0.00373735	-0.0454521
AFG	3		71	2100	0.000806603	0.00467794	-0.00378633	-0.0456353
AFG	3		72	2100	0.000795215	0.00472964	-0.00383989	-0.0455345
AFG	3		73	2100	0.000784948	0.00477945	-0.0038973	-0.0452063
AFG	3		74	2100	0.000775154	0.00482677	-0.00395845	-0.0449698
AFG	3		75	2100	0.000765841	0.0048745	-0.00402433	-0.0447946
AFG	3		76	2100	0.000754877	0.00490913	-0.0040704	-0.044622
AFG	3		77	2100	0.000745712	0.0049439	-0.00410265	-0.0443809
AFG	3		78	2100	0.000737645	0.00497551	-0.00413254	-0.0440733
AFG	3		79	2100	0.00072861	0.00500416	-0.00416107	-0.0437015
AFG	3		80	2100	0.000719397	0.00502797	-0.00419613	-0.0432672
AFG	3		81	2100	0.000710775	0.00502424	-0.00420254	-0.0432107
AFG	3		82	2100	0.000702525	0.00501778	-0.00420844	-0.0431542
AFG	3		83	2100	0.000694647	0.00501014	-0.00421383	-0.0430978
AFG	3		84	2100	0.000687143	0.00500761	-0.00421871	-0.0430414
AFG	3		85	2100	0.000680011	0.0050068	-0.0042231	-0.0429849
AFG	3		86	2100	0.000673253	0.00500438	-0.00422802	-0.0429283
AFG	3		87	2100	0.000666866	0.00500046	-0.00423924	-0.0428716
AFG	3		88	2100	0.00066085	0.00499587	-0.00424701	-0.0428147
AFG	3		89	2100	0.000655203	0.004992	-0.00425113	-0.0427577
AFG	3		90	2100	0.000649921	0.00498767	-0.00425186	-0.0427006
AFG	3		91	2100	0.000645001	0.00498388	-0.00425176	-0.0426434
AFG	3		92	2100	0.000640438	0.00498057	-0.00425146	-0.0425861
AFG	3		93	2100	0.000636228	0.00497476	-0.00425503	-0.0425287
AFG	3		94	2100	0.000632365	0.00496734	-0.00425742	-0.0424712
AFG	3		95	2100	0.000628841	0.00496219	-0.00425863	-0.0424137
AFG	3		96	2100	0.00062565	0.00495606	-0.00425865	-0.042356
AFG	3		97	2100	0.000622784	0.00494879	-0.00425719	-0.0422982
AFG	3		98	2100	0.000620234	0.00494172	-0.00425423	-0.0422402
AFG	3		99	2100	0.00061799	0.00492981	-0.00424519	-0.0423122
AFG	3		100	2100	0.000616003	0.00491551	-0.00423559	-0.0423854
AGO	3		0	2020	0.0248496	0.0143176	0.0106789	0.0432638
AGO	3		1	2020	0.0258086	0.0145841	0.0113906	0.0458152
AGO	3		2	2020	0.024949	0.0144418	0.0106551	0.0428883
AGO	3		3	2020	0.0249958	0.0145054	0.0106365	0.0426908
AGO	3		4	2020	0.024152	0.0143456	0.00992488	0.0398784
AGO	3		5	2020	0.0233231	0.0141889	0.00923319	0.0369771
AGO	3		6	2020	0.0225093	0.0140305	0.00855451	0.0342901
AGO	3		7	2020	0.022547	0.0140957	0.00852449	0.0341011
AGO	3		8	2020	0.0217459	0.0139606	0.00784019	0.0314355
AGO	3		9	2020	0.0209573	0.0137924	0.0071555	0.0288475
AGO	3		10	2020	0.0201846	0.0136455	0.00650008	0.0263481
AGO	3		11	2020	0.0194281	0.0135058	0.00589453	0.0236408
AGO	3		12	2020	0.0194521	0.0135781	0.00582418	0.0234775
AGO	3		13	2020	0.0187102	0.0134036	0.00518043	0.0211002
AGO	3		14	2020	0.0179842	0.0132542	0.00456508	0.0187166
AGO	3		15	2020	0.0172746	0.013117	0.00404106	0.0166654
AGO	3		16	2020	0.0171548	0.0131445	0.00392247	0.0165677
AGO	3		17	2020	0.0164619	0.0129676	0.0033918	0.0144072
AGO	3		18	2020	0.015785	0.012807	0.00286887	0.0123757
AGO	3		19	2020	0.0151245	0.0125964	0.00244137	0.0105007
AGO	3		20	2020	0.0144824	0.0123931	0.00198076	0.00883438
AGO	3		21	2020	0.0143702	0.0123714	0.00185938	0.00883282
AGO	3		22	2020	0.0137476	0.0121824	0.00141584	0.00669052
AGO	3		23	2020	0.0131432	0.011985	0.00101629	0.00485759
AGO	3		24	2020	0.0125562	0.011773	0.000604134	0.00324073
AGO	3		25	2020	0.0124543	0.0117553	0.000525691	0.00323936
AGO	3		26	2020	0.0118868	0.0115391	0.000138657	0.00146573
AGO	3		27	2020	0.0113359	0.0113247	-0.000183922	-0.000101299
AGO	3		28	2020	0.010803	0.0111055	-0.000501592	-0.00163039
AGO	3		29	2020	0.0102873	0.0109049	-0.00080409	-0.00318858
AGO	3		30	2020	0.0101987	0.0108641	-0.000848129	-0.00319522
AGO	3		31	2020	0.0097005	0.0106441	-0.00112605	-0.00442192
AGO	3		32	2020	0.00921801	0.0104276	-0.00137122	-0.00572963
AGO	3		33	2020	0.00875077	0.0102229	-0.00166578	-0.00723757
AGO	3		34	2020	0.00867221	0.0101792	-0.00170287	-0.00725437
AGO	3		35	2020	0.00822286	0.00996924	-0.00196666	-0.00869763
AGO	3		36	2020	0.00778763	0.00976313	-0.00217614	-0.010095
AGO	3		37	2020	0.00736645	0.00952705	-0.00241015	-0.0113858
AGO	3		38	2020	0.00729661	0.0094788	-0.00244038	-0.0114165
AGO	3		39	2020	0.00689078	0.00925089	-0.00260955	-0.0128115
AGO	3		40	2020	0.00649778	0.00901757	-0.00277809	-0.0139227
AGO	3		41	2020	0.00611719	0.0087886	-0.00291861	-0.0150391
AGO	3		42	2020	0.00605505	0.00872842	-0.00292786	-0.015114
AGO	3		43	2020	0.00568872	0.00847527	-0.00305646	-0.0163492
AGO	3		44	2020	0.00533424	0.00822383	-0.00318129	-0.0174482
AGO	3		45	2020	0.004991	0.00797519	-0.00325349	-0.0185562
AGO	3		46	2020	0.00493766	0.00791573	-0.00324302	-0.0186718
AGO	3		47	2020	0.00460782	0.00766273	-0.00330529	-0.0197743
AGO	3		48	2020	0.00428921	0.00739744	-0.00334227	-0.0206619
AGO	3		49	2020	0.00398186	0.00713581	-0.00337635	-0.0215636
AGO	3		50	2020	0.00393757	0.00707253	-0.00335238	-0.0217361
AGO	3		51	2020	0.00364308	0.00680789	-0.0033696	-0.0226563
AGO	3		52	2020	0.003359	0.00653877	-0.00336993	-0.0236046
AGO	3		53	2020	0.00332164	0.00647666	-0.00334272	-0.023788
AGO	3		54	2020	0.00304979	0.00620691	-0.0033375	-0.0247496
AGO	3		55	2020	0.00278799	0.00593219	-0.00329006	-0.0255372
AGO	3		56	2020	0.00253654	0.00564604	-0.00322841	-0.0263156
AGO	3		57	2020	0.00249652	0.00556079	-0.00318254	-0.0266344
AGO	3		58	2020	0.00225882	0.00526979	-0.00312379	-0.0275735
AGO	3		59	2020	0.00203193	0.0049757	-0.00304806	-0.0285108
AGO	3		60	2020	0.00200172	0.00489869	-0.00299945	-0.0289387
AGO	3		61	2020	0.00178896	0.00460211	-0.00290171	-0.0296693
AGO	3		62	2020	0.00176546	0.00452923	-0.0028515	-0.0301829
AGO	3		63	2020	0.0015673	0.00422866	-0.00272445	-0.0311224
AGO	3		64	2020	0.0013807	0.00392314	-0.00258216	-0.0319466
AGO	3		65	2020	0.0013673	0.00385815	-0.00253093	-0.0326497
AGO	3		66	2020	0.00119582	0.00355167	-0.00238816	-0.0336975
AGO	3		67	2020	0.00118882	0.00353501	-0.0023771	-0.0338282
AGO	3		68	2020	0.00103021	0.00325883	-0.00225977	-0.0340496
AGO	3		69	2020	0.00088164	0.0029793	-0.00212766	-0.0343453
AGO	3		70	2020	0.000876776	0.00296355	-0.00211644	-0.034515
AGO	3		71	2020	0.000739366	0.00266712	-0.00195442	-0.0344223
AGO	3		72	2020	0.000735945	0.00265289	-0.00194306	-0.0346204
AGO	3		73	2020	0.000610373	0.00235725	-0.00176885	-0.0342671
AGO	3		74	2020	0.000608382	0.0023452	-0.00175839	-0.0344982
AGO	3		75	2020	0.000495105	0.00205795	-0.00157451	-0.0341706
AGO	3		76	2020	0.000494481	0.00204757	-0.00156409	-0.0344383
AGO	3		77	2020	0.000494481	0.00204757	-0.00156409	-0.0344383
AGO	3		78	2020	0.000393749	0.00177814	-0.00139428	-0.0339463
AGO	3		79	2020	0.000393749	0.00177814	-0.00139428	-0.0339463
AGO	3		80	2020	0.000304493	0.0015159	-0.00121513	-0.0332364
AGO	3		81	2020	0.000304493	0.0015159	-0.00121513	-0.0332364
AGO	3		82	2020	0.000304493	0.0015159	-0.00121513	-0.0332364
AGO	3		83	2020	0.000226746	0.00125746	-0.00103796	-0.0326652
AGO	3		84	2020	0.000226746	0.00125746	-0.00103796	-0.0326652
AGO	3		85	2020	0.000226746	0.00125746	-0.00103796	-0.0326652
AGO	3		86	2020	0.000160526	0.00101722	-0.000858904	-0.031861
AGO	3		87	2020	0.000160526	0.00101722	-0.000858904	-0.031861
AGO	3		88	2020	0.000160526	0.00101722	-0.000858904	-0.031861
AGO	3		89	2020	0.000160526	0.00101722	-0.000858904	-0.031861
AGO	3		90	2020	0.0001058	0.000785887	-0.000676353	-0.0308822
AGO	3		91	2020	0.0001058	0.000785887	-0.000676353	-0.0308822
AGO	3		92	2020	0.0001058	0.000785887	-0.000676353	-0.0308822
AGO	3		93	2020	0.0001058	0.000785887	-0.000676353	-0.0308822
AGO	3		94	2020	0.0001058	0.000785887	-0.000676353	-0.0308822
AGO	3		95	2020	6.25e-05	0.000567453	-0.000500873	-0.0301156
AGO	3		96	2020	6.25e-05	0.000567453	-0.000500873	-0.0301156
AGO	3		97	2020	6.25e-05	0.000567453	-0.000500873	-0.0301156
AGO	3		98	2020	6.25e-05	0.000567453	-0.000500873	-0.0301156
AGO	3		99	2020	6.25e-05	0.000567453	-0.000500873	-0.0301156
AGO	3		100	2020	6.25e-05	0.000567453	-0.000500873	-0.0301156
AGO	3		0	2030	0.034418	0.0134181	0.0210576	0.119478
AGO	3		1	2030	0.0356665	0.0139435	0.0218049	0.117741
AGO	3		2	2030	0.0347801	0.0141232	0.0207744	0.108866
AGO	3		3	2030	0.0349399	0.0144766	0.0206117	0.103819
AGO	3		4	2030	0.0340357	0.0146295	0.0195428	0.0955342
AGO	3		5	2030	0.0331286	0.0147659	0.0184648	0.0872379
AGO	3		6	2030	0.0322193	0.0148679	0.0173956	0.0796899
AGO	3		7	2030	0.0323228	0.0151723	0.017235	0.0757736
AGO	3		8	2030	0.0313984	0.0152659	0.0162759	0.0689424
AGO	3		9	2030	0.0304737	0.0153361	0.0153166	0.0626432
AGO	3		10	2030	0.0295499	0.0153547	0.0143771	0.0568774
AGO	3		11	2030	0.0286295	0.015228	0.0135843	0.0538821
AGO	3		12	2030	0.0284989	0.0152409	0.0134439	0.0537339
AGO	3		13	2030	0.0275919	0.0150562	0.0126878	0.050762
AGO	3		14	2030	0.0266983	0.0149378	0.0119314	0.0477931
AGO	3		15	2030	0.0258215	0.0148068	0.0111717	0.0450458
AGO	3		16	2030	0.0249566	0.014657	0.0104307	0.0421219
AGO	3		17	2030	0.0248309	0.0146797	0.0102782	0.0419621
AGO	3		18	2030	0.0239841	0.0145304	0.00956156	0.0391577
AGO	3		19	2030	0.0231518	0.0143728	0.00887467	0.0362773
AGO	3		20	2030	0.0223344	0.014247	0.00814041	0.0335962
AGO	3		21	2030	0.0222116	0.0142703	0.0079676	0.0334325
AGO	3		22	2030	0.0214075	0.0141184	0.0072793	0.03082
AGO	3		23	2030	0.0206184	0.0139616	0.00663956	0.0282347
AGO	3		24	2030	0.0198452	0.0138006	0.00597525	0.0257587
AGO	3		25	2030	0.0190889	0.0136336	0.0053232	0.0230828
AGO	3		26	2030	0.0189691	0.0136423	0.00517884	0.0229426
AGO	3		27	2030	0.0182296	0.0134946	0.00458381	0.0206143
AGO	3		28	2030	0.0175065	0.0133456	0.00405639	0.0182663
AGO	3		29	2030	0.0167998	0.0131401	0.00355078	0.0163676
AGO	3		30	2030	0.0166849	0.0131124	0.00347009	0.0163683
AGO	3		31	2030	0.0159988	0.0129183	0.00296784	0.0143178
AGO	3		32	2030	0.0153309	0.0127111	0.00252514	0.0123738
AGO	3		33	2030	0.0146817	0.0125082	0.00207547	0.0104998
AGO	3		34	2030	0.0140493	0.0123107	0.00158725	0.0088249
AGO	3		35	2030	0.0139473	0.0122872	0.00151322	0.00882132
AGO	3		36	2030	0.0133349	0.0120879	0.00108867	0.00668593
AGO	3		37	2030	0.0127403	0.0118596	0.000695759	0.00486368
AGO	3		38	2030	0.0121636	0.0116529	0.000314791	0.00325063
AGO	3		39	2030	0.0120723	0.0116102	0.000257959	0.00325712
AGO	3		40	2030	0.0115156	0.0113871	-7.3e-05	0.00147771
AGO	3		41	2030	0.010976	0.011167	-0.000397057	-0.000102121
AGO	3		42	2030	0.0104548	0.0109591	-0.000708627	-0.00164458
AGO	3		43	2030	0.010374	0.0109218	-0.000746335	-0.00164829
AGO	3		44	2030	0.0098699	0.0107032	-0.00102405	-0.00322318
AGO	3		45	2030	0.00938134	0.0104859	-0.00127301	-0.00446289
AGO	3		46	2030	0.00890814	0.0102764	-0.00156965	-0.00578673
AGO	3		47	2030	0.00883617	0.0102325	-0.00160682	-0.00580194
AGO	3		48	2030	0.00838023	0.0100111	-0.00184537	-0.00732679
AGO	3		49	2030	0.00793921	0.00980645	-0.00207842	-0.00879108
AGO	3		50	2030	0.00751207	0.00957992	-0.00228925	-0.0102102
AGO	3		51	2030	0.00744805	0.00953161	-0.00230022	-0.0102419
AGO	3		52	2030	0.00703667	0.00928532	-0.00250392	-0.0115714
AGO	3		53	2030	0.00663879	0.00904116	-0.00264044	-0.0130174
AGO	3		54	2030	0.00656184	0.00897199	-0.00265465	-0.0130962
AGO	3		55	2030	0.00617986	0.00872178	-0.0027833	-0.0142726
AGO	3		56	2030	0.00581058	0.00847882	-0.0029199	-0.0154657
AGO	3		57	2030	0.00574201	0.00840641	-0.00291146	-0.0155758
AGO	3		58	2030	0.00538783	0.00815856	-0.00302196	-0.0168838
AGO	3		59	2030	0.00504548	0.00789944	-0.00311283	-0.0180558
AGO	3		60	2030	0.00471446	0.00764327	-0.00318203	-0.0192419
AGO	3		61	2030	0.00465716	0.00756577	-0.00316188	-0.0194158
AGO	3		62	2030	0.00434044	0.00731791	-0.00321043	-0.0205801
AGO	3		63	2030	0.00428869	0.007239	-0.00318315	-0.0207533
AGO	3		64	2030	0.00398587	0.00696659	-0.00319549	-0.0217246
AGO	3		65	2030	0.00369431	0.00669897	-0.00321069	-0.0227217
AGO	3		66	2030	0.00365116	0.00661885	-0.00316415	-0.0229551
AGO	3		67	2030	0.00337344	0.00635315	-0.00316402	-0.0239805
AGO	3		68	2030	0.00333662	0.00627241	-0.00312089	-0.0242584
AGO	3		69	2030	0.00307293	0.00600326	-0.0030967	-0.0253984
AGO	3		70	2030	0.00281993	0.00573425	-0.00307313	-0.026564
AGO	3		71	2030	0.00279306	0.0056589	-0.00302248	-0.0269382
AGO	3		72	2030	0.00255389	0.00538643	-0.00296803	-0.0279825
AGO	3		73	2030	0.00253375	0.00531834	-0.00291553	-0.0284337
AGO	3		74	2030	0.00230868	0.00504352	-0.00284557	-0.0295572
AGO	3		75	2030	0.00229527	0.00498267	-0.00279413	-0.0300998
AGO	3		76	2030	0.00208426	0.00471708	-0.00272614	-0.0314891
AGO	3		77	2030	0.00207725	0.00469966	-0.00271459	-0.0315887
AGO	3		78	2030	0.00207095	0.00468265	-0.00270277	-0.031693
AGO	3		79	2030	0.00187199	0.00445031	-0.00266157	-0.0325691
AGO	3		80	2030	0.00186712	0.0044343	-0.00265061	-0.0326898
AGO	3		81	2030	0.00167716	0.00418784	-0.00259333	-0.0332492
AGO	3		82	2030	0.00167374	0.00417398	-0.00258196	-0.0333881
AGO	3		83	2030	0.00167104	0.00416116	-0.00257063	-0.0335333
AGO	3		84	2030	0.00149102	0.0039125	-0.0024919	-0.0342376
AGO	3		85	2030	0.00148972	0.00390103	-0.00248168	-0.0344042
AGO	3		86	2030	0.0014891	0.00389186	-0.00247256	-0.0345758
AGO	3		87	2030	0.00131926	0.00365393	-0.00238216	-0.0349224
AGO	3		88	2030	0.00131926	0.00365393	-0.00238216	-0.0349224
AGO	3		89	2030	0.00131926	0.00365393	-0.00238216	-0.0349224
AGO	3		90	2030	0.00131926	0.00365393	-0.00238216	-0.0349224
AGO	3		91	2030	0.00115791	0.00340499	-0.0022809	-0.0353149
AGO	3		92	2030	0.00115791	0.00340499	-0.0022809	-0.0353149
AGO	3		93	2030	0.00115791	0.00340499	-0.0022809	-0.0353149
AGO	3		94	2030	0.00115791	0.00340499	-0.0022809	-0.0353149
AGO	3		95	2030	0.00115791	0.00340499	-0.0022809	-0.0353149
AGO	3		96	2030	0.00100557	0.00314896	-0.00217218	-0.0354776
AGO	3		97	2030	0.00100557	0.00314896	-0.00217218	-0.0354776
AGO	3		98	2030	0.00100557	0.00314896	-0.00217218	-0.0354776
AGO	3		99	2030	0.00100557	0.00314896	-0.00217218	-0.0354776
AGO	3		100	2030	0.00100557	0.00314896	-0.00217218	-0.0354776
AGO	3		0	2040	0.0416831	0.0119068	0.0296678	0.220949
AGO	3		1	2040	0.0419993	0.0121796	0.0296959	0.21403
AGO	3		2	2040	0.0423042	0.0124382	0.0296923	0.206894
AGO	3		3	2040	0.0425967	0.0127296	0.0296676	0.200088
AGO	3		4	2040	0.0428761	0.0130441	0.0296663	0.193406
AGO	3		5	2040	0.0431438	0.0133561	0.0296227	0.186764
AGO	3		6	2040	0.0422764	0.0135141	0.0285927	0.175733
AGO	3		7	2040	0.0423023	0.013808	0.028326	0.169289
AGO	3		8	2040	0.0414019	0.0139462	0.027308	0.159209
AGO	3		9	2040	0.0405036	0.014119	0.0263084	0.14867
AGO	3		10	2040	0.0396057	0.0142723	0.0252988	0.13897
AGO	3		11	2040	0.0387002	0.0144407	0.0242633	0.129433
AGO	3		12	2040	0.0386718	0.0147409	0.0239712	0.124134
AGO	3		13	2040	0.037747	0.0149002	0.0229364	0.115111
AGO	3		14	2040	0.0368167	0.015083	0.0218447	0.1063
AGO	3		15	2040	0.0358818	0.0152392	0.0207562	0.0980352
AGO	3		16	2040	0.0349429	0.0153577	0.0197043	0.08987
AGO	3		17	2040	0.0348539	0.015611	0.0193198	0.0856988
AGO	3		18	2040	0.0339004	0.015699	0.0182614	0.0786065
AGO	3		19	2040	0.032945	0.0157941	0.0172743	0.071902
AGO	3		20	2040	0.0319888	0.0158355	0.0163176	0.0656067
AGO	3		21	2040	0.0310332	0.0157057	0.0155213	0.0624681
AGO	3		22	2040	0.0309023	0.0157301	0.0153695	0.0622967
AGO	3		23	2040	0.0299589	0.0155769	0.0145481	0.0591877
AGO	3		24	2040	0.0290291	0.0154606	0.0137493	0.0562224
AGO	3		25	2040	0.0281117	0.0152815	0.0129925	0.0532408
AGO	3		26	2040	0.0272073	0.0151647	0.0122126	0.0502648
AGO	3		27	2040	0.0270807	0.0151835	0.0120478	0.0500818
AGO	3		28	2040	0.0261937	0.0150817	0.0112849	0.0471216
AGO	3		29	2040	0.0253172	0.0149177	0.0105451	0.0443725
AGO	3		30	2040	0.0244582	0.0147572	0.00982145	0.0414381
AGO	3		31	2040	0.0243354	0.0147843	0.0096601	0.0412489
AGO	3		32	2040	0.0234913	0.0146366	0.00891419	0.0384518
AGO	3		33	2040	0.0226618	0.0144969	0.00818592	0.0355942
AGO	3		34	2040	0.0218459	0.0143438	0.00749077	0.0329035
AGO	3		35	2040	0.0210433	0.0141889	0.00684201	0.0303397
AGO	3		36	2040	0.0209234	0.0142097	0.00671064	0.0301685
AGO	3		37	2040	0.0201371	0.0140404	0.0059995	0.0275866
AGO	3		38	2040	0.0193673	0.0138633	0.0053627	0.0251541
AGO	3		39	2040	0.0186139	0.0136576	0.00480341	0.0226517
AGO	3		40	2040	0.0184991	0.0136465	0.00470916	0.0226487
AGO	3		41	2040	0.0177668	0.0134665	0.00418821	0.0204834
AGO	3		42	2040	0.0170526	0.0132469	0.00369688	0.0182663
AGO	3		43	2040	0.0163564	0.0130464	0.00319296	0.0163645
AGO	3		44	2040	0.016252	0.0130233	0.00311332	0.0163614
AGO	3		45	2040	0.0155762	0.0128069	0.00264819	0.0143072
AGO	3		46	2040	0.0149186	0.0126094	0.0022212	0.0123606
AGO	3		47	2040	0.0142786	0.0123955	0.00171944	0.010514
AGO	3		48	2040	0.0141844	0.0123599	0.00167111	0.0105352
AGO	3		49	2040	0.0135648	0.0121484	0.00124164	0.00886857
AGO	3		50	2040	0.0129637	0.0119258	0.00087282	0.00674193
AGO	3		51	2040	0.0123803	0.0117141	0.000462766	0.00490445
AGO	3		52	2040	0.0122686	0.0116626	0.000394772	0.00491784
AGO	3		53	2040	0.0117059	0.0114431	5.99e-05	0.00328609
AGO	3		54	2040	0.0111601	0.0112142	-0.000282922	0.0014914
AGO	3		55	2040	0.0110579	0.0111615	-0.000319916	0.00149568
AGO	3		56	2040	0.0105324	0.0109511	-0.000634916	-0.000103372
AGO	3		57	2040	0.010024	0.0107313	-0.000897797	-0.0016662
AGO	3		58	2040	0.00952989	0.0105185	-0.00117476	-0.00325838
AGO	3		59	2040	0.00943924	0.0104626	-0.00120789	-0.00326898
AGO	3		60	2040	0.00896327	0.010239	-0.0014719	-0.00453031
AGO	3		61	2040	0.0085023	0.0100159	-0.00172141	-0.00588091
AGO	3		62	2040	0.00841955	0.0099497	-0.00173918	-0.00591238
AGO	3		63	2040	0.00797663	0.00972312	-0.00195728	-0.00747906
AGO	3		64	2040	0.00789967	0.00965529	-0.00195728	-0.00752234
AGO	3		65	2040	0.00747434	0.00943397	-0.00215416	-0.00905566
AGO	3		66	2040	0.0070631	0.00917959	-0.00235963	-0.0105525
AGO	3		67	2040	0.00699453	0.00910605	-0.00235526	-0.0106242
AGO	3		68	2040	0.00660006	0.00885494	-0.00249762	-0.0120222
AGO	3		69	2040	0.00653707	0.00878169	-0.00248239	-0.0121124
AGO	3		70	2040	0.00615883	0.00852768	-0.00261304	-0.0136657
AGO	3		71	2040	0.00579369	0.00827873	-0.00272251	-0.0149324
AGO	3		72	2040	0.00573928	0.00820114	-0.00270142	-0.0150428
AGO	3		73	2040	0.00538956	0.00794839	-0.00280071	-0.0163312
AGO	3		74	2040	0.00534053	0.0078669	-0.00276927	-0.0164675
AGO	3		75	2040	0.00500598	0.00761737	-0.0028657	-0.0178921
AGO	3		76	2040	0.00496281	0.00753298	-0.0028212	-0.0180603
AGO	3		77	2040	0.00464349	0.00726759	-0.00289832	-0.0193721
AGO	3		78	2040	0.00460669	0.00718595	-0.0028448	-0.0195763
AGO	3		79	2040	0.00457316	0.00711262	-0.00279191	-0.019793
AGO	3		80	2040	0.00427229	0.0068427	-0.00283081	-0.0211917
AGO	3		81	2040	0.00424546	0.00677148	-0.0027822	-0.0214559
AGO	3		82	2040	0.00395966	0.00651942	-0.00278919	-0.0229059
AGO	3		83	2040	0.00393953	0.00645233	-0.00273842	-0.0232294
AGO	3		84	2040	0.00392279	0.00639133	-0.00269252	-0.0235746
AGO	3		85	2040	0.00365541	0.00615399	-0.00270187	-0.0248958
AGO	3		86	2040	0.00364528	0.00609803	-0.00264952	-0.0253017
AGO	3		87	2040	0.00363829	0.00608026	-0.00263971	-0.0253681
AGO	3		88	2040	0.0033863	0.00586897	-0.00266732	-0.0264275
AGO	3		89	2040	0.0033807	0.00585266	-0.00265615	-0.0265046
AGO	3		90	2040	0.00337583	0.0058369	-0.00264373	-0.026585
AGO	3		91	2040	0.00337168	0.00582173	-0.00263089	-0.026669
AGO	3		92	2040	0.00313056	0.0056171	-0.00266181	-0.0277444
AGO	3		93	2040	0.00312785	0.00560289	-0.00265098	-0.0278413
AGO	3		94	2040	0.00312585	0.0055894	-0.00263998	-0.027942
AGO	3		95	2040	0.00312456	0.00557677	-0.0026289	-0.0280463
AGO	3		96	2040	0.00312393	0.00556512	-0.00261789	-0.0281533
AGO	3		97	2040	0.00289377	0.00537419	-0.00264461	-0.029249
AGO	3		98	2040	0.00289377	0.00537419	-0.00264461	-0.029249
AGO	3		99	2040	0.00289377	0.00537419	-0.00264461	-0.029249
AGO	3		100	2040	0.00289377	0.00537419	-0.00264461	-0.029249
AGO	3		0	2050	0.0378964	0.00948582	0.0282784	0.291749
AGO	3		1	2050	0.0383261	0.00970101	0.0284852	0.284542
AGO	3		2	2050	0.0387425	0.00992404	0.0286591	0.277428
AGO	3		3	2050	0.0391483	0.010158	0.0288381	0.270232
AGO	3		4	2050	0.039546	0.0103946	0.0290107	0.263046
AGO	3		5	2050	0.0399315	0.0106371	0.029178	0.255837
AGO	3		6	2050	0.0403049	0.0108682	0.0293347	0.248775
AGO	3		7	2050	0.0406667	0.0111182	0.0294643	0.241761
AGO	3		8	2050	0.0410169	0.0113822	0.0295611	0.234712
AGO	3		9	2050	0.0413557	0.0116368	0.0296229	0.227871
AGO	3		10	2050	0.0416831	0.0119068	0.0296678	0.220949
AGO	3		11	2050	0.0419993	0.0121796	0.0296959	0.21403
AGO	3		12	2050	0.0423042	0.0124382	0.0296923	0.206894
AGO	3		13	2050	0.0425967	0.0127296	0.0296676	0.200088
AGO	3		14	2050	0.0428761	0.0130441	0.0296663	0.193406
AGO	3		15	2050	0.0431438	0.0133561	0.0296227	0.186764
AGO	3		16	2050	0.0431905	0.0136355	0.0293745	0.18055
AGO	3		17	2050	0.0432222	0.0139173	0.0291073	0.173958
AGO	3		18	2050	0.043237	0.0142047	0.0288331	0.167798
AGO	3		19	2050	0.0432402	0.0144959	0.0285926	0.161623
AGO	3		20	2050	0.0423116	0.0147171	0.0275121	0.151592
AGO	3		21	2050	0.0413859	0.0148428	0.0265152	0.141648
AGO	3		22	2050	0.0404578	0.015026	0.0254694	0.132088
AGO	3		23	2050	0.0404176	0.0153152	0.0251536	0.12677
AGO	3		24	2050	0.0394681	0.0154787	0.0240561	0.117664
AGO	3		25	2050	0.0385124	0.015636	0.0229338	0.108894
AGO	3		26	2050	0.0375511	0.0157776	0.0218831	0.100482
AGO	3		27	2050	0.0365851	0.0158865	0.0208095	0.0926015
AGO	3		28	2050	0.0364846	0.0161153	0.0204587	0.0883822
AGO	3		29	2050	0.0355035	0.0162026	0.0193647	0.081218
AGO	3		30	2050	0.0345199	0.0162734	0.0183635	0.074731
AGO	3		31	2050	0.0335352	0.0161718	0.0175088	0.0714754
AGO	3		32	2050	0.0325604	0.0160347	0.0166779	0.0682598
AGO	3		33	2050	0.0324302	0.0160617	0.0165311	0.0680634
AGO	3		34	2050	0.0314667	0.0159468	0.0157203	0.0648871
AGO	3		35	2050	0.0305142	0.0157947	0.0148789	0.0617271
AGO	3		36	2050	0.0295743	0.0156735	0.0140605	0.0586311
AGO	3		37	2050	0.0294477	0.0157027	0.0139205	0.0584208
AGO	3		38	2050	0.0285212	0.0155514	0.0131324	0.0554229
AGO	3		39	2050	0.027607	0.0154083	0.0123407	0.0524581
AGO	3		40	2050	0.026707	0.0153166	0.0115836	0.0494809
AGO	3		41	2050	0.0258199	0.01516	0.0108244	0.0465321
AGO	3		42	2050	0.0256971	0.0151874	0.0106817	0.0463193
AGO	3		43	2050	0.0248271	0.015023	0.00992961	0.0435746
AGO	3		44	2050	0.0239709	0.0148682	0.00917782	0.0406359
AGO	3		45	2050	0.0231289	0.0147027	0.00844357	0.0378478
AGO	3		46	2050	0.0230094	0.0147234	0.00830856	0.0376328
AGO	3		47	2050	0.0221824	0.0145757	0.00758879	0.0348169
AGO	3		48	2050	0.0213675	0.014429	0.00694972	0.0321183
AGO	3		49	2050	0.0205679	0.0142175	0.00628207	0.0298043
AGO	3		50	2050	0.0204137	0.014185	0.00614395	0.0298133
AGO	3		51	2050	0.0196354	0.0139727	0.0055278	0.0274194
AGO	3		52	2050	0.0188759	0.013759	0.00497092	0.0251515
AGO	3		53	2050	0.0187325	0.0137337	0.00485582	0.0251541
AGO	3		54	2050	0.0179943	0.0135457	0.00432325	0.0226435
AGO	3		55	2050	0.017274	0.0133275	0.00383974	0.0204831
AGO	3		56	2050	0.0165717	0.0131313	0.00333055	0.0182679
AGO	3		57	2050	0.0164417	0.0130867	0.003247	0.018312
AGO	3		58	2050	0.0157607	0.0128495	0.00276866	0.0164417
AGO	3		59	2050	0.0150981	0.0126429	0.00237721	0.0144095
AGO	3		60	2050	0.0149794	0.0125971	0.00229233	0.014446
AGO	3		61	2050	0.0143394	0.012381	0.00180473	0.0125098
AGO	3		62	2050	0.0137162	0.0121692	0.00138096	0.0106465
AGO	3		63	2050	0.0136077	0.0121181	0.00130665	0.0106756
AGO	3		64	2050	0.0130054	0.0119013	0.000939699	0.00898361
AGO	3		65	2050	0.0124209	0.0116959	0.000523693	0.00683694
AGO	3		66	2050	0.0123217	0.0116507	0.000473617	0.00685725
AGO	3		67	2050	0.0117574	0.0114174	0.000144247	0.00498951
AGO	3		68	2050	0.0116641	0.0113612	9.81e-05	0.00500505
AGO	3		69	2050	0.0111191	0.0111173	-0.000235129	0.00334441
AGO	3		70	2050	0.0105905	0.0108947	-0.000527805	0.00151917
AGO	3		71	2050	0.0105052	0.0108341	-0.000554388	0.00152444
AGO	3		72	2050	0.00999656	0.0106028	-0.000805092	-0.000105566
AGO	3		73	2050	0.00991671	0.0105364	-0.000819648	-0.00010612
AGO	3		74	2050	0.00942704	0.0102995	-0.00106433	-0.00171604
AGO	3		75	2050	0.00935289	0.0102317	-0.00106554	-0.00172599
AGO	3		76	2050	0.00888086	0.0100031	-0.00131022	-0.00338467
AGO	3		77	2050	0.00881231	0.00993097	-0.0013058	-0.00340626
AGO	3		78	2050	0.00835855	0.00969497	-0.00154543	-0.00473941
AGO	3		79	2050	0.0082956	0.00962109	-0.00153307	-0.00477305
AGO	3		80	2050	0.00785986	0.0093772	-0.00172747	-0.00622558
AGO	3		81	2050	0.00780261	0.00930025	-0.00170592	-0.00627469
AGO	3		82	2050	0.00774826	0.00922681	-0.00168188	-0.0063178
AGO	3		83	2050	0.0073332	0.00899077	-0.00184772	-0.00800982
AGO	3		84	2050	0.00728418	0.00891023	-0.00181974	-0.00807161
AGO	3		85	2050	0.00688685	0.00867645	-0.00197057	-0.00974565
AGO	3		86	2050	0.0068437	0.00858922	-0.00192531	-0.00982995
AGO	3		87	2050	0.00680368	0.00850342	-0.00187962	-0.0099193
AGO	3		88	2050	0.00676686	0.00842287	-0.00182913	-0.0100139
AGO	3		89	2050	0.00639345	0.0081801	-0.00196632	-0.0117262
AGO	3		90	2050	0.00636325	0.00809694	-0.00191782	-0.0118507
AGO	3		91	2050	0.00633637	0.00802018	-0.00186501	-0.0119827
AGO	3		92	2050	0.00598394	0.00779077	-0.00199443	-0.0136514
AGO	3		93	2050	0.00596377	0.00772626	-0.00193459	-0.013824
AGO	3		94	2050	0.00594698	0.00766149	-0.00188256	-0.0140074
AGO	3		95	2050	0.00593356	0.00759602	-0.00183499	-0.0142015
AGO	3		96	2050	0.00592341	0.00753725	-0.00177201	-0.0144058
AGO	3		97	2050	0.00559832	0.00733698	-0.00193761	-0.0161942
AGO	3		98	2050	0.00559201	0.00732162	-0.00192421	-0.0162334
AGO	3		99	2050	0.00558641	0.00730644	-0.00191363	-0.0162744
AGO	3		100	2050	0.00558154	0.00729096	-0.00190346	-0.0163171
AGO	3		0	2060	0.0325035	0.00726992	0.0251037	0.373552
AGO	3		1	2060	0.0331158	0.00748986	0.0254987	0.364486
AGO	3		2	2060	0.0337113	0.00770566	0.0258766	0.355532
AGO	3		3	2060	0.0342905	0.00793846	0.0262366	0.347011
AGO	3		4	2060	0.0348536	0.00816327	0.0265804	0.338576
AGO	3		5	2060	0.0354008	0.00837734	0.0269095	0.330328
AGO	3		6	2060	0.0359316	0.00859899	0.0272043	0.322255
AGO	3		7	2060	0.0364446	0.00881671	0.0274815	0.314426
AGO	3		8	2060	0.0369427	0.00904097	0.0277482	0.306942
AGO	3		9	2060	0.0374262	0.00927119	0.0280262	0.299436
AGO	3		10	2060	0.0378964	0.00948582	0.0282784	0.291749
AGO	3		11	2060	0.0383261	0.00970101	0.0284852	0.284542
AGO	3		12	2060	0.0387425	0.00992404	0.0286591	0.277428
AGO	3		13	2060	0.0391483	0.010158	0.0288381	0.270232
AGO	3		14	2060	0.039546	0.0103946	0.0290107	0.263046
AGO	3		15	2060	0.0399315	0.0106371	0.029178	0.255837
AGO	3		16	2060	0.0403049	0.0108682	0.0293347	0.248775
AGO	3		17	2060	0.0406667	0.0111182	0.0294643	0.241761
AGO	3		18	2060	0.0410169	0.0113822	0.0295611	0.234712
AGO	3		19	2060	0.0413557	0.0116368	0.0296229	0.227871
AGO	3		20	2060	0.0416831	0.0119068	0.0296678	0.220949
AGO	3		21	2060	0.0419993	0.0121796	0.0296959	0.21403
AGO	3		22	2060	0.0423042	0.0124382	0.0296923	0.206894
AGO	3		23	2060	0.0425967	0.0127296	0.0296676	0.200088
AGO	3		24	2060	0.0428761	0.0130441	0.0296663	0.193406
AGO	3		25	2060	0.0431438	0.0133561	0.0296227	0.186764
AGO	3		26	2060	0.0431905	0.0136355	0.0293745	0.18055
AGO	3		27	2060	0.0432222	0.0139173	0.0291073	0.173958
AGO	3		28	2060	0.043237	0.0142047	0.0288331	0.167798
AGO	3		29	2060	0.0432402	0.0144959	0.0285926	0.161623
AGO	3		30	2060	0.0432315	0.0148338	0.0282816	0.155793
AGO	3		31	2060	0.0432108	0.0150986	0.0280115	0.150083
AGO	3		32	2060	0.0431778	0.0154344	0.0277394	0.144192
AGO	3		33	2060	0.0422231	0.0156003	0.0267013	0.134462
AGO	3		34	2060	0.0421705	0.0158759	0.026359	0.129128
AGO	3		35	2060	0.0412005	0.0160083	0.0252216	0.120087
AGO	3		36	2060	0.0402218	0.0161678	0.0241194	0.111429
AGO	3		37	2060	0.0392365	0.0162903	0.0230056	0.10307
AGO	3		38	2060	0.0382457	0.0163884	0.0219384	0.0952123
AGO	3		39	2060	0.0381341	0.0166181	0.0216041	0.091132
AGO	3		40	2060	0.0371281	0.0166491	0.0205425	0.0841108
AGO	3		41	2060	0.0361194	0.0165644	0.019648	0.0806231
AGO	3		42	2060	0.0351189	0.0164658	0.0187609	0.077328
AGO	3		43	2060	0.0349887	0.0165041	0.0185981	0.0771131
AGO	3		44	2060	0.0339978	0.0164011	0.0177403	0.0739135
AGO	3		45	2060	0.0330162	0.0162647	0.016897	0.0706619
AGO	3		46	2060	0.0320447	0.0161626	0.0160736	0.0674156
AGO	3		47	2060	0.0318688	0.0161794	0.0158807	0.0672
AGO	3		48	2060	0.0309092	0.0160304	0.0150475	0.0640336
AGO	3		49	2060	0.0299612	0.0158991	0.0142344	0.0608451
AGO	3		50	2060	0.0290256	0.0157601	0.0134331	0.0577505
AGO	3		51	2060	0.0288556	0.0157865	0.0132422	0.0575209
AGO	3		52	2060	0.0279334	0.0156797	0.0124463	0.0545129
AGO	3		53	2060	0.0270237	0.0155704	0.0116835	0.0515689
AGO	3		54	2060	0.0261299	0.0153971	0.0109178	0.0485873
AGO	3		55	2060	0.0259656	0.0154015	0.0107353	0.0483501
AGO	3		56	2060	0.0250853	0.0152461	0.00996881	0.0454372
AGO	3		57	2060	0.0242204	0.0150772	0.0092275	0.0427006
AGO	3		58	2060	0.0240613	0.0150799	0.00905302	0.0424689
AGO	3		59	2060	0.0232118	0.0148641	0.00836994	0.0397848
AGO	3		60	2060	0.0223786	0.0146724	0.00768602	0.0372458
AGO	3		61	2060	0.0222284	0.0146555	0.00756557	0.0372571
AGO	3		62	2060	0.0214135	0.0144709	0.00694662	0.034682
AGO	3		63	2060	0.0206144	0.0142572	0.0062725	0.0321649
AGO	3		64	2060	0.0204744	0.0142161	0.0061476	0.0321695
AGO	3		65	2060	0.0196959	0.0140058	0.00556717	0.0298363
AGO	3		66	2060	0.0189354	0.0137891	0.00501463	0.0274378
AGO	3		67	2060	0.0188055	0.0137438	0.00492294	0.0274998
AGO	3		68	2060	0.0180666	0.0135403	0.00438925	0.0252689
AGO	3		69	2060	0.017346	0.0133088	0.00392331	0.0228002
AGO	3		70	2060	0.0172273	0.0132622	0.00384872	0.0228538
AGO	3		71	2060	0.0165284	0.013054	0.00335849	0.0207332
AGO	3		72	2060	0.0164167	0.0129975	0.00329073	0.0207852
AGO	3		73	2060	0.015739	0.0127793	0.00280876	0.0185909
AGO	3		74	2060	0.0156337	0.012727	0.00276431	0.0186405
AGO	3		75	2060	0.0149767	0.0125141	0.00233205	0.0167439
AGO	3		76	2060	0.0148776	0.0124583	0.00227394	0.0167909
AGO	3		77	2060	0.0142412	0.012242	0.00183676	0.014723
AGO	3		78	2060	0.0141478	0.0121916	0.00179793	0.0147668
AGO	3		79	2060	0.0135322	0.0119739	0.00136679	0.0127947
AGO	3		80	2060	0.0134443	0.0119152	0.00133004	0.0128354
AGO	3		81	2060	0.0128475	0.0117016	0.000973455	0.010938
AGO	3		82	2060	0.0127648	0.0116371	0.000953056	0.0109909
AGO	3		83	2060	0.012188	0.011418	0.000596589	0.00926491
AGO	3		84	2060	0.012111	0.0113488	0.000588484	0.00931343
AGO	3		85	2060	0.0120369	0.011279	0.000584392	0.0093643
AGO	3		86	2060	0.0114832	0.0110248	0.000254522	0.00715664
AGO	3		87	2060	0.0114147	0.0109526	0.000259535	0.00719982
AGO	3		88	2060	0.0113489	0.0108795	0.000268926	0.00724524
AGO	3		89	2060	0.0108178	0.010623	-2.76e-05	0.00529249
AGO	3		90	2060	0.0107577	0.0105468	-1.31e-05	0.00532948
AGO	3		91	2060	0.0107005	0.0104688	4.99e-06	0.0053685
AGO	3		92	2060	0.0106461	0.0103941	2.98e-05	0.00540269
AGO	3		93	2060	0.0101403	0.0101452	-0.000222698	0.00362467
AGO	3		94	2060	0.0100914	0.010064	-0.000194641	0.00365064
AGO	3		95	2060	0.0100453	0.00998839	-0.000163744	0.00367819
AGO	3		96	2060	0.0100023	0.00991226	-0.000121888	0.00370739
AGO	3		97	2060	0.00996223	0.00982751	-6.05e-05	0.00373832
AGO	3		98	2060	0.00948503	0.0095725	-0.000295375	0.00170929
AGO	3		99	2060	0.00945159	0.00949734	-0.000247928	0.00172511
AGO	3		100	2060	0.00942146	0.00942262	-0.000194745	0.00174186
AGO	3		0	2070	0.0257437	0.0051533	0.020448	0.477109
AGO	3		1	2070	0.0264982	0.00535401	0.0209901	0.46553
AGO	3		2	2070	0.0272367	0.00555522	0.0215168	0.45416
AGO	3		3	2070	0.0279582	0.00578099	0.0220376	0.443117
AGO	3		4	2070	0.0286621	0.0059964	0.0225413	0.432397
AGO	3		5	2070	0.0293471	0.0062052	0.0230281	0.422064
AGO	3		6	2070	0.0300145	0.00641025	0.0234836	0.412153
AGO	3		7	2070	0.0306637	0.00661276	0.0239176	0.402205
AGO	3		8	2070	0.0312941	0.00682818	0.0243338	0.392384
AGO	3		9	2070	0.0319073	0.00704674	0.0247251	0.382807
AGO	3		10	2070	0.0325035	0.00726992	0.0251037	0.373552
AGO	3		11	2070	0.0331158	0.00748986	0.0254987	0.364486
AGO	3		12	2070	0.0337113	0.00770566	0.0258766	0.355532
AGO	3		13	2070	0.0342905	0.00793846	0.0262366	0.347011
AGO	3		14	2070	0.0348536	0.00816327	0.0265804	0.338576
AGO	3		15	2070	0.0354008	0.00837734	0.0269095	0.330328
AGO	3		16	2070	0.0359316	0.00859899	0.0272043	0.322255
AGO	3		17	2070	0.0364446	0.00881671	0.0274815	0.314426
AGO	3		18	2070	0.0369427	0.00904097	0.0277482	0.306942
AGO	3		19	2070	0.0374262	0.00927119	0.0280262	0.299436
AGO	3		20	2070	0.0378964	0.00948582	0.0282784	0.291749
AGO	3		21	2070	0.0383261	0.00970101	0.0284852	0.284542
AGO	3		22	2070	0.0387425	0.00992404	0.0286591	0.277428
AGO	3		23	2070	0.0391483	0.010158	0.0288381	0.270232
AGO	3		24	2070	0.039546	0.0103946	0.0290107	0.263046
AGO	3		25	2070	0.0399315	0.0106371	0.029178	0.255837
AGO	3		26	2070	0.0403049	0.0108682	0.0293347	0.248775
AGO	3		27	2070	0.0406667	0.0111182	0.0294643	0.241761
AGO	3		28	2070	0.0410169	0.0113822	0.0295611	0.234712
AGO	3		29	2070	0.0413557	0.0116368	0.0296229	0.227871
AGO	3		30	2070	0.0416831	0.0119068	0.0296678	0.220949
AGO	3		31	2070	0.0419993	0.0121796	0.0296959	0.21403
AGO	3		32	2070	0.0423042	0.0124382	0.0296923	0.206894
AGO	3		33	2070	0.0425967	0.0127296	0.0296676	0.200088
AGO	3		34	2070	0.0428761	0.0130441	0.0296663	0.193406
AGO	3		35	2070	0.0431438	0.0133561	0.0296227	0.186764
AGO	3		36	2070	0.0431905	0.0136355	0.0293745	0.18055
AGO	3		37	2070	0.0432222	0.0139173	0.0291073	0.173958
AGO	3		38	2070	0.043237	0.0142047	0.0288331	0.167798
AGO	3		39	2070	0.0432402	0.0144959	0.0285926	0.161623
AGO	3		40	2070	0.0432315	0.0148338	0.0282816	0.155793
AGO	3		41	2070	0.0432108	0.0150986	0.0280115	0.150083
AGO	3		42	2070	0.0431778	0.0154344	0.0277394	0.144192
AGO	3		43	2070	0.0431327	0.0157132	0.0274665	0.138466
AGO	3		44	2070	0.04308	0.0160073	0.0271404	0.133012
AGO	3		45	2070	0.0430152	0.0163123	0.0268075	0.127733
AGO	3		46	2070	0.0428848	0.016536	0.0264028	0.122498
AGO	3		47	2070	0.041887	0.0166461	0.0252817	0.113968
AGO	3		48	2070	0.0408809	0.0167594	0.0241647	0.105593
AGO	3		49	2070	0.0407166	0.0169626	0.0238022	0.101311
AGO	3		50	2070	0.0396936	0.0170274	0.0226996	0.0939165
AGO	3		51	2070	0.0386664	0.0169545	0.0217975	0.0904571
AGO	3		52	2070	0.0376459	0.0168241	0.0208853	0.0869468
AGO	3		53	2070	0.0374645	0.0168457	0.0206761	0.086728
AGO	3		54	2070	0.0364525	0.0167757	0.0197775	0.0832797
AGO	3		55	2070	0.0354483	0.016677	0.0188661	0.0797584
AGO	3		56	2070	0.0344526	0.0165757	0.0180183	0.0764694
AGO	3		57	2070	0.0342766	0.0165896	0.0178033	0.0762304
AGO	3		58	2070	0.0332913	0.0164947	0.0169666	0.0730066
AGO	3		59	2070	0.0323154	0.016359	0.0161402	0.0697545
AGO	3		60	2070	0.0321437	0.0163836	0.0159573	0.0694971
AGO	3		61	2070	0.0311793	0.0162565	0.01514	0.0662263
AGO	3		62	2070	0.0302255	0.0161081	0.0142961	0.063046
AGO	3		63	2070	0.0300585	0.016114	0.014112	0.0627657
AGO	3		64	2070	0.0291187	0.0160118	0.0132863	0.0595869
AGO	3		65	2070	0.0281904	0.0159039	0.0125124	0.0565007
AGO	3		66	2070	0.0280278	0.0159072	0.0123348	0.056222
AGO	3		67	2070	0.0271132	0.0157652	0.0115659	0.0532118
AGO	3		68	2070	0.0262138	0.015592	0.0107926	0.0503153
AGO	3		69	2070	0.0260565	0.0155613	0.0106575	0.0503418
AGO	3		70	2070	0.025171	0.0153637	0.00994352	0.0476349
AGO	3		71	2070	0.0250208	0.0153318	0.00982149	0.0476512
AGO	3		72	2070	0.0241577	0.0151114	0.00911516	0.0450387
AGO	3		73	2070	0.02331	0.0148908	0.00842851	0.0425423
AGO	3		74	2070	0.0231702	0.0148529	0.00831394	0.0425508
AGO	3		75	2070	0.0223416	0.0146795	0.00765981	0.0398448
AGO	3		76	2070	0.0222085	0.0146418	0.00756666	0.0398495
AGO	3		77	2070	0.0213991	0.0144545	0.00691575	0.0373709
AGO	3		78	2070	0.021273	0.014401	0.0068212	0.0374548
AGO	3		79	2070	0.0204814	0.0141714	0.00618609	0.0349525
AGO	3		80	2070	0.0203626	0.014123	0.0061178	0.0350349
AGO	3		81	2070	0.0202474	0.014069	0.0060568	0.0351187
AGO	3		82	2070	0.01948	0.013833	0.00552003	0.0326328
AGO	3		83	2070	0.0193716	0.0137813	0.00545484	0.032715
AGO	3		84	2070	0.0186245	0.0135747	0.00492287	0.030402
AGO	3		85	2070	0.0185224	0.0135233	0.00486955	0.0304796
AGO	3		86	2070	0.0184233	0.0134657	0.00482671	0.0305593
AGO	3		87	2070	0.0177001	0.0132424	0.00432227	0.0281855
AGO	3		88	2070	0.0176067	0.0131903	0.00428157	0.0282642
AGO	3		89	2070	0.0175161	0.0131346	0.00424596	0.0283457
AGO	3		90	2070	0.0168153	0.0129199	0.00378308	0.0260689
AGO	3		91	2070	0.01673	0.0128618	0.00375794	0.0261509
AGO	3		92	2070	0.0166472	0.0127963	0.00374288	0.0262699
AGO	3		93	2070	0.0165674	0.0127291	0.00373164	0.0263941
AGO	3		94	2070	0.0158922	0.0124917	0.00328392	0.0238789
AGO	3		95	2070	0.015818	0.0124226	0.0032804	0.0240023
AGO	3		96	2070	0.0157467	0.0123524	0.00328081	0.024132
AGO	3		97	2070	0.0156781	0.012281	0.00328525	0.0242684
AGO	3		98	2070	0.0156124	0.0122095	0.00329378	0.0244121
AGO	3		99	2070	0.0149657	0.0119742	0.0028814	0.0222528
AGO	3		100	2070	0.0149056	0.011898	0.00289835	0.022398
AGO	3		0	2080	0.0175473	0.00314524	0.0142963	0.617298
AGO	3		1	2080	0.0184103	0.00333298	0.0149657	0.601077
AGO	3		2	2080	0.0192566	0.00351984	0.0156191	0.585545
AGO	3		3	2080	0.0200875	0.00370916	0.0162592	0.570656
AGO	3		4	2080	0.0209025	0.00390326	0.0168753	0.55666
AGO	3		5	2080	0.0217018	0.00410321	0.0174722	0.542946
AGO	3		6	2080	0.0225435	0.00431008	0.0181024	0.528734
AGO	3		7	2080	0.023369	0.00451746	0.0187105	0.515062
AGO	3		8	2080	0.024179	0.00472682	0.0193049	0.501885
AGO	3		9	2080	0.0249707	0.00494245	0.0198854	0.489165
AGO	3		10	2080	0.0257437	0.0051533	0.020448	0.477109
AGO	3		11	2080	0.0264982	0.00535401	0.0209901	0.46553
AGO	3		12	2080	0.0272367	0.00555522	0.0215168	0.45416
AGO	3		13	2080	0.0279582	0.00578099	0.0220376	0.443117
AGO	3		14	2080	0.0286621	0.0059964	0.0225413	0.432397
AGO	3		15	2080	0.0293471	0.0062052	0.0230281	0.422064
AGO	3		16	2080	0.0300145	0.00641025	0.0234836	0.412153
AGO	3		17	2080	0.0306637	0.00661276	0.0239176	0.402205
AGO	3		18	2080	0.0312941	0.00682818	0.0243338	0.392384
AGO	3		19	2080	0.0319073	0.00704674	0.0247251	0.382807
AGO	3		20	2080	0.0325035	0.00726992	0.0251037	0.373552
AGO	3		21	2080	0.0331158	0.00748986	0.0254987	0.364486
AGO	3		22	2080	0.0337113	0.00770566	0.0258766	0.355532
AGO	3		23	2080	0.0342905	0.00793846	0.0262366	0.347011
AGO	3		24	2080	0.0348536	0.00816327	0.0265804	0.338576
AGO	3		25	2080	0.0354008	0.00837734	0.0269095	0.330328
AGO	3		26	2080	0.0359316	0.00859899	0.0272043	0.322255
AGO	3		27	2080	0.0364446	0.00881671	0.0274815	0.314426
AGO	3		28	2080	0.0369427	0.00904097	0.0277482	0.306942
AGO	3		29	2080	0.0374262	0.00927119	0.0280262	0.299436
AGO	3		30	2080	0.0378964	0.00948582	0.0282784	0.291749
AGO	3		31	2080	0.0383261	0.00970101	0.0284852	0.284542
AGO	3		32	2080	0.0387425	0.00992404	0.0286591	0.277428
AGO	3		33	2080	0.0391483	0.010158	0.0288381	0.270232
AGO	3		34	2080	0.039546	0.0103946	0.0290107	0.263046
AGO	3		35	2080	0.0399315	0.0106371	0.029178	0.255837
AGO	3		36	2080	0.0403049	0.0108682	0.0293347	0.248775
AGO	3		37	2080	0.0406667	0.0111182	0.0294643	0.241761
AGO	3		38	2080	0.0410169	0.0113822	0.0295611	0.234712
AGO	3		39	2080	0.0413557	0.0116368	0.0296229	0.227871
AGO	3		40	2080	0.0416831	0.0119068	0.0296678	0.220949
AGO	3		41	2080	0.0419993	0.0121796	0.0296959	0.21403
AGO	3		42	2080	0.0423042	0.0124382	0.0296923	0.206894
AGO	3		43	2080	0.0425967	0.0127296	0.0296676	0.200088
AGO	3		44	2080	0.0428761	0.0130441	0.0296663	0.193406
AGO	3		45	2080	0.0431438	0.0133561	0.0296227	0.186764
AGO	3		46	2080	0.0431905	0.0136355	0.0293745	0.18055
AGO	3		47	2080	0.0432222	0.0139173	0.0291073	0.173958
AGO	3		48	2080	0.043237	0.0142047	0.0288331	0.167798
AGO	3		49	2080	0.0432402	0.0144959	0.0285926	0.161623
AGO	3		50	2080	0.0432315	0.0148338	0.0282816	0.155793
AGO	3		51	2080	0.0432108	0.0150986	0.0280115	0.150083
AGO	3		52	2080	0.0431778	0.0154344	0.0277394	0.144192
AGO	3		53	2080	0.0431327	0.0157132	0.0274665	0.138466
AGO	3		54	2080	0.04308	0.0160073	0.0271404	0.133012
AGO	3		55	2080	0.0430152	0.0163123	0.0268075	0.127733
AGO	3		56	2080	0.0428848	0.016536	0.0264028	0.122498
AGO	3		57	2080	0.042743	0.0167659	0.0260311	0.117504
AGO	3		58	2080	0.0425899	0.0169878	0.0256572	0.11272
AGO	3		59	2080	0.042426	0.0172071	0.0252911	0.108068
AGO	3		60	2080	0.042252	0.0173911	0.0249112	0.103789
AGO	3		61	2080	0.0412116	0.0172963	0.0239636	0.100327
AGO	3		62	2080	0.041029	0.0173065	0.0237645	0.100098
AGO	3		63	2080	0.0399945	0.0172318	0.0228392	0.0965594
AGO	3		64	2080	0.0389659	0.0171312	0.0219208	0.0930305
AGO	3		65	2080	0.0387872	0.0171413	0.021707	0.0927764
AGO	3		66	2080	0.0377663	0.0170677	0.0207781	0.0892639
AGO	3		67	2080	0.0367524	0.0169831	0.0198399	0.085723
AGO	3		68	2080	0.0365779	0.0170077	0.0196449	0.0854372
AGO	3		69	2080	0.0355729	0.0169288	0.0187711	0.081989
AGO	3		70	2080	0.0345758	0.016808	0.0179067	0.0784402
AGO	3		71	2080	0.0344056	0.0168292	0.017717	0.0781384
AGO	3		72	2080	0.0334184	0.0167056	0.0168866	0.074848
AGO	3		73	2080	0.0332511	0.0167165	0.0167141	0.0745335
AGO	3		74	2080	0.0322745	0.0165834	0.0158894	0.0712835
AGO	3		75	2080	0.0321103	0.0165975	0.0157078	0.0709521
AGO	3		76	2080	0.0311448	0.016464	0.0148763	0.0677026
AGO	3		77	2080	0.0309836	0.016471	0.0146853	0.0673645
AGO	3		78	2080	0.0300298	0.016348	0.0138779	0.0641077
AGO	3		79	2080	0.029872	0.0163136	0.0137544	0.0641382
AGO	3		80	2080	0.0289339	0.0161528	0.0129705	0.0612908
AGO	3		81	2080	0.0287835	0.0161219	0.0128482	0.0613122
AGO	3		82	2080	0.0278623	0.0159498	0.0121235	0.0584839
AGO	3		83	2080	0.0277189	0.0159131	0.0120074	0.0584981
AGO	3		84	2080	0.027579	0.0158743	0.0118962	0.0585097
AGO	3		85	2080	0.0266782	0.0156794	0.0111754	0.0557853
AGO	3		86	2080	0.026545	0.0156447	0.0110669	0.0557973
AGO	3		87	2080	0.025662	0.0154392	0.0103747	0.0531578
AGO	3		88	2080	0.0255359	0.015395	0.0102964	0.0532743
AGO	3		89	2080	0.0254135	0.0153449	0.0102165	0.0533924
AGO	3		90	2080	0.0245544	0.0151266	0.00952278	0.0509211
AGO	3		91	2080	0.0244393	0.015076	0.00944285	0.051038
AGO	3		92	2080	0.0243277	0.0150249	0.00937669	0.0511571
AGO	3		93	2080	0.0242193	0.0149758	0.00931374	0.0512785
AGO	3		94	2080	0.0233835	0.0147469	0.00867918	0.0485846
AGO	3		95	2080	0.0232813	0.0147016	0.00862073	0.0487053
AGO	3		96	2080	0.0231821	0.0146551	0.00856922	0.0488292
AGO	3		97	2080	0.0230857	0.0146026	0.008518	0.0489565
AGO	3		98	2080	0.0229922	0.0145474	0.00847118	0.0490877
AGO	3		99	2080	0.0221851	0.014324	0.0078439	0.0465421
AGO	3		100	2080	0.022097	0.0142651	0.00781007	0.0466765
AGO	3		0	2090	0.00941367	0.00150327	0.00786992	0.76833
AGO	3		1	2090	0.0102259	0.00165033	0.00852612	0.753567
AGO	3		2	2090	0.0110276	0.00180274	0.00917114	0.739015
AGO	3		3	2090	0.011818	0.00195998	0.00980639	0.724677
AGO	3		4	2090	0.0125973	0.00211522	0.0104312	0.710554
AGO	3		5	2090	0.0133671	0.00227259	0.011043	0.69677
AGO	3		6	2090	0.0141253	0.00243018	0.0116387	0.683225
AGO	3		7	2090	0.0148716	0.00258751	0.0122173	0.669889
AGO	3		8	2090	0.0157769	0.00276985	0.012922	0.651497
AGO	3		9	2090	0.0166691	0.00295727	0.013615	0.634085
AGO	3		10	2090	0.0175473	0.00314524	0.0142963	0.617298
AGO	3		11	2090	0.0184103	0.00333298	0.0149657	0.601077
AGO	3		12	2090	0.0192566	0.00351984	0.0156191	0.585545
AGO	3		13	2090	0.0200875	0.00370916	0.0162592	0.570656
AGO	3		14	2090	0.0209025	0.00390326	0.0168753	0.55666
AGO	3		15	2090	0.0217018	0.00410321	0.0174722	0.542946
AGO	3		16	2090	0.0225435	0.00431008	0.0181024	0.528734
AGO	3		17	2090	0.023369	0.00451746	0.0187105	0.515062
AGO	3		18	2090	0.024179	0.00472682	0.0193049	0.501885
AGO	3		19	2090	0.0249707	0.00494245	0.0198854	0.489165
AGO	3		20	2090	0.0257437	0.0051533	0.020448	0.477109
AGO	3		21	2090	0.0264982	0.00535401	0.0209901	0.46553
AGO	3		22	2090	0.0272367	0.00555522	0.0215168	0.45416
AGO	3		23	2090	0.0279582	0.00578099	0.0220376	0.443117
AGO	3		24	2090	0.0286621	0.0059964	0.0225413	0.432397
AGO	3		25	2090	0.0293471	0.0062052	0.0230281	0.422064
AGO	3		26	2090	0.0300145	0.00641025	0.0234836	0.412153
AGO	3		27	2090	0.0306637	0.00661276	0.0239176	0.402205
AGO	3		28	2090	0.0312941	0.00682818	0.0243338	0.392384
AGO	3		29	2090	0.0319073	0.00704674	0.0247251	0.382807
AGO	3		30	2090	0.0325035	0.00726992	0.0251037	0.373552
AGO	3		31	2090	0.0331158	0.00748986	0.0254987	0.364486
AGO	3		32	2090	0.0337113	0.00770566	0.0258766	0.355532
AGO	3		33	2090	0.0342905	0.00793846	0.0262366	0.347011
AGO	3		34	2090	0.0348536	0.00816327	0.0265804	0.338576
AGO	3		35	2090	0.0354008	0.00837734	0.0269095	0.330328
AGO	3		36	2090	0.0359316	0.00859899	0.0272043	0.322255
AGO	3		37	2090	0.0364446	0.00881671	0.0274815	0.314426
AGO	3		38	2090	0.0369427	0.00904097	0.0277482	0.306942
AGO	3		39	2090	0.0374262	0.00927119	0.0280262	0.299436
AGO	3		40	2090	0.0378964	0.00948582	0.0282784	0.291749
AGO	3		41	2090	0.0383261	0.00970101	0.0284852	0.284542
AGO	3		42	2090	0.0387425	0.00992404	0.0286591	0.277428
AGO	3		43	2090	0.0391483	0.010158	0.0288381	0.270232
AGO	3		44	2090	0.039546	0.0103946	0.0290107	0.263046
AGO	3		45	2090	0.0399315	0.0106371	0.029178	0.255837
AGO	3		46	2090	0.0403049	0.0108682	0.0293347	0.248775
AGO	3		47	2090	0.0406667	0.0111182	0.0294643	0.241761
AGO	3		48	2090	0.0410169	0.0113822	0.0295611	0.234712
AGO	3		49	2090	0.0413557	0.0116368	0.0296229	0.227871
AGO	3		50	2090	0.0416831	0.0119068	0.0296678	0.220949
AGO	3		51	2090	0.0419993	0.0121796	0.0296959	0.21403
AGO	3		52	2090	0.0423042	0.0124382	0.0296923	0.206894
AGO	3		53	2090	0.0425967	0.0127296	0.0296676	0.200088
AGO	3		54	2090	0.0428761	0.0130441	0.0296663	0.193406
AGO	3		55	2090	0.0431438	0.0133561	0.0296227	0.186764
AGO	3		56	2090	0.0431905	0.0136355	0.0293745	0.18055
AGO	3		57	2090	0.0432222	0.0139173	0.0291073	0.173958
AGO	3		58	2090	0.043237	0.0142047	0.0288331	0.167798
AGO	3		59	2090	0.0432402	0.0144959	0.0285926	0.161623
AGO	3		60	2090	0.0432315	0.0148338	0.0282816	0.155793
AGO	3		61	2090	0.0432108	0.0150986	0.0280115	0.150083
AGO	3		62	2090	0.0431778	0.0154344	0.0277394	0.144192
AGO	3		63	2090	0.0431327	0.0157132	0.0274665	0.138466
AGO	3		64	2090	0.04308	0.0160073	0.0271404	0.133012
AGO	3		65	2090	0.0430152	0.0163123	0.0268075	0.127733
AGO	3		66	2090	0.0428848	0.016536	0.0264028	0.122498
AGO	3		67	2090	0.042743	0.0167659	0.0260311	0.117504
AGO	3		68	2090	0.0425899	0.0169878	0.0256572	0.11272
AGO	3		69	2090	0.042426	0.0172071	0.0252911	0.108068
AGO	3		70	2090	0.042252	0.0173911	0.0249112	0.103789
AGO	3		71	2090	0.0420686	0.0174075	0.0247123	0.103566
AGO	3		72	2090	0.0418862	0.0174263	0.0245132	0.103332
AGO	3		73	2090	0.0417049	0.0174511	0.024315	0.103085
AGO	3		74	2090	0.0415248	0.0174616	0.0241091	0.102823
AGO	3		75	2090	0.0413461	0.0174908	0.0238993	0.102546
AGO	3		76	2090	0.0411687	0.0175403	0.0236904	0.102253
AGO	3		77	2090	0.0409928	0.0175652	0.0234922	0.101943
AGO	3		78	2090	0.0399611	0.0174688	0.0225218	0.0984146
AGO	3		79	2090	0.039788	0.0174989	0.022305	0.0980764
AGO	3		80	2090	0.0387632	0.0174226	0.0213694	0.0944683
AGO	3		81	2090	0.038593	0.0174533	0.0211897	0.0941072
AGO	3		82	2090	0.0384242	0.0174816	0.0210146	0.0937305
AGO	3		83	2090	0.0374084	0.0173769	0.0201119	0.0901759
AGO	3		84	2090	0.0372427	0.0174025	0.0199411	0.089781
AGO	3		85	2090	0.0362349	0.0173047	0.0190622	0.0862212
AGO	3		86	2090	0.0360722	0.0173185	0.0188907	0.0858095
AGO	3		87	2090	0.0359111	0.0173185	0.0187246	0.0853863
AGO	3		88	2090	0.0349135	0.0171844	0.0178747	0.081837
AGO	3		89	2090	0.0347557	0.017156	0.0177577	0.0818717
AGO	3		90	2090	0.0346015	0.0171246	0.0176445	0.0819031
AGO	3		91	2090	0.033619	0.0169588	0.0168375	0.078879
AGO	3		92	2090	0.0334721	0.0169302	0.0167256	0.0788996
AGO	3		93	2090	0.0333287	0.0168993	0.0166183	0.0789165
AGO	3		94	2090	0.0323633	0.0167402	0.0158057	0.0758034
AGO	3		95	2090	0.0322267	0.016691	0.0156975	0.0758157
AGO	3		96	2090	0.0320935	0.0166416	0.0155976	0.0758263
AGO	3		97	2090	0.0319636	0.0165943	0.0155111	0.075985
AGO	3		98	2090	0.0318375	0.0165554	0.0154286	0.0761455
AGO	3		99	2090	0.0308968	0.0163598	0.0147056	0.0734127
AGO	3		100	2090	0.0307782	0.0163173	0.0146175	0.0735727
AGO	3		0	2100	0.000882368	0.000125333	0.000754472	0.931075
AGO	3		1	2100	0.00176139	0.000253004	0.00150253	0.91434
AGO	3		2	2100	0.00263579	0.000382933	0.00224284	0.89747
AGO	3		3	2100	0.00350464	0.000515146	0.00297525	0.880441
AGO	3		4	2100	0.0043682	0.000650322	0.00369928	0.863623
AGO	3		5	2100	0.00522686	0.000786924	0.00441661	0.847019
AGO	3		6	2100	0.00607947	0.000925226	0.00512696	0.830631
AGO	3		7	2100	0.00692491	0.00106592	0.00582694	0.814463
AGO	3		8	2100	0.00776076	0.00120885	0.00651824	0.798516
AGO	3		9	2100	0.00859095	0.00135529	0.00719991	0.783303
AGO	3		10	2100	0.00941367	0.00150327	0.00786992	0.76833
AGO	3		11	2100	0.0102259	0.00165033	0.00852612	0.753567
AGO	3		12	2100	0.0110276	0.00180274	0.00917114	0.739015
AGO	3		13	2100	0.011818	0.00195998	0.00980639	0.724677
AGO	3		14	2100	0.0125973	0.00211522	0.0104312	0.710554
AGO	3		15	2100	0.0133671	0.00227259	0.011043	0.69677
AGO	3		16	2100	0.0141253	0.00243018	0.0116387	0.683225
AGO	3		17	2100	0.0148716	0.00258751	0.0122173	0.669889
AGO	3		18	2100	0.0157769	0.00276985	0.012922	0.651497
AGO	3		19	2100	0.0166691	0.00295727	0.013615	0.634085
AGO	3		20	2100	0.0175473	0.00314524	0.0142963	0.617298
AGO	3		21	2100	0.0184103	0.00333298	0.0149657	0.601077
AGO	3		22	2100	0.0192566	0.00351984	0.0156191	0.585545
AGO	3		23	2100	0.0200875	0.00370916	0.0162592	0.570656
AGO	3		24	2100	0.0209025	0.00390326	0.0168753	0.55666
AGO	3		25	2100	0.0217018	0.00410321	0.0174722	0.542946
AGO	3		26	2100	0.0225435	0.00431008	0.0181024	0.528734
AGO	3		27	2100	0.023369	0.00451746	0.0187105	0.515062
AGO	3		28	2100	0.024179	0.00472682	0.0193049	0.501885
AGO	3		29	2100	0.0249707	0.00494245	0.0198854	0.489165
AGO	3		30	2100	0.0257437	0.0051533	0.020448	0.477109
AGO	3		31	2100	0.0264982	0.00535401	0.0209901	0.46553
AGO	3		32	2100	0.0272367	0.00555522	0.0215168	0.45416
AGO	3		33	2100	0.0279582	0.00578099	0.0220376	0.443117
AGO	3		34	2100	0.0286621	0.0059964	0.0225413	0.432397
AGO	3		35	2100	0.0293471	0.0062052	0.0230281	0.422064
AGO	3		36	2100	0.0300145	0.00641025	0.0234836	0.412153
AGO	3		37	2100	0.0306637	0.00661276	0.0239176	0.402205
AGO	3		38	2100	0.0312941	0.00682818	0.0243338	0.392384
AGO	3		39	2100	0.0319073	0.00704674	0.0247251	0.382807
AGO	3		40	2100	0.0325035	0.00726992	0.0251037	0.373552
AGO	3		41	2100	0.0331158	0.00748986	0.0254987	0.364486
AGO	3		42	2100	0.0337113	0.00770566	0.0258766	0.355532
AGO	3		43	2100	0.0342905	0.00793846	0.0262366	0.347011
AGO	3		44	2100	0.0348536	0.00816327	0.0265804	0.338576
AGO	3		45	2100	0.0354008	0.00837734	0.0269095	0.330328
AGO	3		46	2100	0.0359316	0.00859899	0.0272043	0.322255
AGO	3		47	2100	0.0364446	0.00881671	0.0274815	0.314426
AGO	3		48	2100	0.0369427	0.00904097	0.0277482	0.306942
AGO	3		49	2100	0.0374262	0.00927119	0.0280262	0.299436
AGO	3		50	2100	0.0378964	0.00948582	0.0282784	0.291749
AGO	3		51	2100	0.0383261	0.00970101	0.0284852	0.284542
AGO	3		52	2100	0.0387425	0.00992404	0.0286591	0.277428
AGO	3		53	2100	0.0391483	0.010158	0.0288381	0.270232
AGO	3		54	2100	0.039546	0.0103946	0.0290107	0.263046
AGO	3		55	2100	0.0399315	0.0106371	0.029178	0.255837
AGO	3		56	2100	0.0403049	0.0108682	0.0293347	0.248775
AGO	3		57	2100	0.0406667	0.0111182	0.0294643	0.241761
AGO	3		58	2100	0.0410169	0.0113822	0.0295611	0.234712
AGO	3		59	2100	0.0413557	0.0116368	0.0296229	0.227871
AGO	3		60	2100	0.0416831	0.0119068	0.0296678	0.220949
AGO	3		61	2100	0.0419993	0.0121796	0.0296959	0.21403
AGO	3		62	2100	0.0423042	0.0124382	0.0296923	0.206894
AGO	3		63	2100	0.0425967	0.0127296	0.0296676	0.200088
AGO	3		64	2100	0.0428761	0.0130441	0.0296663	0.193406
AGO	3		65	2100	0.0431438	0.0133561	0.0296227	0.186764
AGO	3		66	2100	0.0431905	0.0136355	0.0293745	0.18055
AGO	3		67	2100	0.0432222	0.0139173	0.0291073	0.173958
AGO	3		68	2100	0.043237	0.0142047	0.0288331	0.167798
AGO	3		69	2100	0.0432402	0.0144959	0.0285926	0.161623
AGO	3		70	2100	0.0432315	0.0148338	0.0282816	0.155793
AGO	3		71	2100	0.0432108	0.0150986	0.0280115	0.150083
AGO	3		72	2100	0.0431778	0.0154344	0.0277394	0.144192
AGO	3		73	2100	0.0431327	0.0157132	0.0274665	0.138466
AGO	3		74	2100	0.04308	0.0160073	0.0271404	0.133012
AGO	3		75	2100	0.0430152	0.0163123	0.0268075	0.127733
AGO	3		76	2100	0.0428848	0.016536	0.0264028	0.122498
AGO	3		77	2100	0.042743	0.0167659	0.0260311	0.117504
AGO	3		78	2100	0.0425899	0.0169878	0.0256572	0.11272
AGO	3		79	2100	0.042426	0.0172071	0.0252911	0.108068
AGO	3		80	2100	0.042252	0.0173911	0.0249112	0.103789
AGO	3		81	2100	0.0420686	0.0174075	0.0247123	0.103566
AGO	3		82	2100	0.0418862	0.0174263	0.0245132	0.103332
AGO	3		83	2100	0.0417049	0.0174511	0.024315	0.103085
AGO	3		84	2100	0.0415248	0.0174616	0.0241091	0.102823
AGO	3		85	2100	0.0413461	0.0174908	0.0238993	0.102546
AGO	3		86	2100	0.0411687	0.0175403	0.0236904	0.102253
AGO	3		87	2100	0.0409928	0.0175652	0.0234922	0.101943
AGO	3		88	2100	0.0408183	0.0175883	0.0232817	0.101618
AGO	3		89	2100	0.0406452	0.0176169	0.0230529	0.101276
AGO	3		90	2100	0.0404736	0.0176389	0.0228329	0.100919
AGO	3		91	2100	0.0403033	0.0176672	0.0226421	0.100545
AGO	3		92	2100	0.0401346	0.0176951	0.0224394	0.100149
AGO	3		93	2100	0.0399673	0.0177335	0.0222645	0.0997363
AGO	3		94	2100	0.0398016	0.0177658	0.0221006	0.0993059
AGO	3		95	2100	0.0396373	0.01777	0.0219323	0.0988583
AGO	3		96	2100	0.0394746	0.0177836	0.0217687	0.0983948
AGO	3		97	2100	0.0393135	0.0177846	0.0216041	0.0979184
AGO	3		98	2100	0.0391539	0.0177939	0.0214446	0.0974328
AGO	3		99	2100	0.0389961	0.0177668	0.021321	0.0974719
AGO	3		100	2100	0.0388419	0.0177473	0.0212018	0.0975071
ALB	3		0	2020	0.0205398	0.0442637	-0.0232473	-0.0358437
ALB	3		1	2020	0.0209565	0.0446367	-0.0232237	-0.0354444
ALB	3		2	2020	0.0202988	0.0442481	-0.0235506	-0.0357436
ALB	3		3	2020	0.0196709	0.0438233	-0.0237182	-0.0360608
ALB	3		4	2020	0.0195604	0.0438089	-0.0238138	-0.0360114
ALB	3		5	2020	0.0189243	0.0434487	-0.0239836	-0.0363144
ALB	3		6	2020	0.0182932	0.042965	-0.0241314	-0.0366074
ALB	3		7	2020	0.0176965	0.042502	-0.0242629	-0.0369102
ALB	3		8	2020	0.0170716	0.0419588	-0.0244162	-0.0372133
ALB	3		9	2020	0.0164653	0.0415472	-0.024591	-0.0374772
ALB	3		10	2020	0.0159061	0.0410689	-0.0246482	-0.0376697
ALB	3		11	2020	0.0153469	0.0405281	-0.0246088	-0.0378335
ALB	3		12	2020	0.0147894	0.0399649	-0.0246539	-0.0380778
ALB	3		13	2020	0.0138031	0.0390341	-0.0246609	-0.038462
ALB	3		14	2020	0.0132832	0.0385298	-0.0246425	-0.0386907
ALB	3		15	2020	0.0127734	0.0380224	-0.0245845	-0.0388784
ALB	3		16	2020	0.0122651	0.0374998	-0.024585	-0.0391074
ALB	3		17	2020	0.0117577	0.0369034	-0.0245799	-0.039335
ALB	3		18	2020	0.0112861	0.0363539	-0.0244589	-0.0394722
ALB	3		19	2020	0.0108246	0.0357461	-0.0243844	-0.0396734
ALB	3		20	2020	0.0103736	0.035144	-0.024185	-0.03988
ALB	3		21	2020	0.00991999	0.0344682	-0.0241	-0.0400522
ALB	3		22	2020	0.00947329	0.0338424	-0.0238221	-0.0401593
ALB	3		23	2020	0.00903862	0.0332255	-0.0237116	-0.0404503
ALB	3		24	2020	0.00861266	0.0325761	-0.0235518	-0.0406667
ALB	3		25	2020	0.00820641	0.0320026	-0.0233324	-0.0408623
ALB	3		26	2020	0.00781556	0.0313519	-0.023063	-0.040949
ALB	3		27	2020	0.00744396	0.0307126	-0.0228918	-0.0412622
ALB	3		28	2020	0.00708519	0.0300464	-0.0226777	-0.0415402
ALB	3		29	2020	0.00673681	0.0293247	-0.0224295	-0.0417049
ALB	3		30	2020	0.00639523	0.0286849	-0.0221286	-0.0418893
ALB	3		31	2020	0.00604864	0.0280078	-0.0218131	-0.0420905
ALB	3		32	2020	0.00572184	0.0273625	-0.0215441	-0.042161
ALB	3		33	2020	0.0054136	0.0266756	-0.0212606	-0.0425688
ALB	3		34	2020	0.00511494	0.026032	-0.0209135	-0.0427725
ALB	3		35	2020	0.00482315	0.0253797	-0.020571	-0.0429054
ALB	3		36	2020	0.00454636	0.0247056	-0.020162	-0.0431397
ALB	3		37	2020	0.00427119	0.0240233	-0.0198122	-0.0434308
ALB	3		38	2020	0.00400327	0.0233607	-0.0193936	-0.0434841
ALB	3		39	2020	0.00374646	0.0226597	-0.0189742	-0.043425
ALB	3		40	2020	0.00350062	0.0219878	-0.0185685	-0.0435282
ALB	3		41	2020	0.00346767	0.0218362	-0.0184475	-0.0437775
ALB	3		42	2020	0.00323835	0.0211313	-0.0180542	-0.0439895
ALB	3		43	2020	0.00302478	0.0204241	-0.0175364	-0.0440655
ALB	3		44	2020	0.00282105	0.0197685	-0.0171478	-0.0442414
ALB	3		45	2020	0.00262852	0.0191038	-0.0167234	-0.0444045
ALB	3		46	2020	0.00244461	0.018433	-0.016322	-0.0447693
ALB	3		47	2020	0.00226421	0.0177705	-0.0158439	-0.0449212
ALB	3		48	2020	0.0020929	0.0170946	-0.015338	-0.0451691
ALB	3		49	2020	0.00193248	0.0164211	-0.014806	-0.0452246
ALB	3		50	2020	0.00178027	0.0157554	-0.0142236	-0.0450624
ALB	3		51	2020	0.0016361	0.0151082	-0.0136632	-0.0449503
ALB	3		52	2020	0.00149976	0.0144928	-0.0131962	-0.0448247
ALB	3		53	2020	0.00137104	0.0138399	-0.0127146	-0.0451106
ALB	3		54	2020	0.00124976	0.0131898	-0.012191	-0.0453006
ALB	3		55	2020	0.00113424	0.0125497	-0.0115898	-0.045253
ALB	3		56	2020	0.00102492	0.0119084	-0.0110739	-0.0451705
ALB	3		57	2020	0.00101629	0.0117725	-0.0109555	-0.0456457
ALB	3		58	2020	0.000914652	0.0111644	-0.0104237	-0.0455875
ALB	3		59	2020	0.000820161	0.0105607	-0.00991742	-0.0456337
ALB	3		60	2020	0.000732569	0.00994692	-0.00937261	-0.0455938
ALB	3		61	2020	0.000651615	0.00934531	-0.00883295	-0.0456408
ALB	3		62	2020	0.00057694	0.0087784	-0.00833653	-0.0457657
ALB	3		63	2020	0.000573477	0.00868353	-0.0082419	-0.0464051
ALB	3		64	2020	0.000504702	0.00812378	-0.00773773	-0.0465418
ALB	3		65	2020	0.000441908	0.00756904	-0.0072264	-0.0464475
ALB	3		66	2020	0.000384873	0.00701455	-0.00669418	-0.046325
ALB	3		67	2020	0.000334327	0.0065194	-0.00623107	-0.0458867
ALB	3		68	2020	0.000333255	0.00649412	-0.00620736	-0.0460506
ALB	3		69	2020	0.000287413	0.00600064	-0.00575661	-0.0453668
ALB	3		70	2020	0.000246061	0.00549973	-0.00532232	-0.0447467
ALB	3		71	2020	0.000245432	0.00547957	-0.00530228	-0.0449312
ALB	3		72	2020	0.000208571	0.00500322	-0.00485646	-0.0441367
ALB	3		73	2020	0.000175018	0.00453516	-0.00440109	-0.043186
ALB	3		74	2020	0.000174754	0.00451869	-0.00438273	-0.043396
ALB	3		75	2020	0.000144992	0.00405607	-0.0039354	-0.0425697
ALB	3		76	2020	0.000144913	0.00404193	-0.00392327	-0.0427989
ALB	3		77	2020	0.000118707	0.0036083	-0.00349682	-0.0414771
ALB	3		78	2020	9.57e-05	0.00314536	-0.00307234	-0.0399992
ALB	3		79	2020	9.57e-05	0.00314536	-0.00307234	-0.0399992
ALB	3		80	2020	7.57e-05	0.0027275	-0.00266298	-0.0384477
ALB	3		81	2020	7.57e-05	0.0027275	-0.00266298	-0.0384477
ALB	3		82	2020	7.57e-05	0.0027275	-0.00266298	-0.0384477
ALB	3		83	2020	5.85e-05	0.00232895	-0.00228662	-0.0369488
ALB	3		84	2020	5.85e-05	0.00232895	-0.00228662	-0.0369488
ALB	3		85	2020	4.39e-05	0.00195611	-0.00192267	-0.0353994
ALB	3		86	2020	4.39e-05	0.00195611	-0.00192267	-0.0353994
ALB	3		87	2020	4.39e-05	0.00195611	-0.00192267	-0.0353994
ALB	3		88	2020	3.18e-05	0.00160117	-0.00157131	-0.0336768
ALB	3		89	2020	3.18e-05	0.00160117	-0.00157131	-0.0336768
ALB	3		90	2020	3.18e-05	0.00160117	-0.00157131	-0.0336768
ALB	3		91	2020	2.19e-05	0.0012684	-0.00124772	-0.0319982
ALB	3		92	2020	2.19e-05	0.0012684	-0.00124772	-0.0319982
ALB	3		93	2020	2.19e-05	0.0012684	-0.00124772	-0.0319982
ALB	3		94	2020	2.19e-05	0.0012684	-0.00124772	-0.0319982
ALB	3		95	2020	1.41e-05	0.000962439	-0.000953081	-0.0304627
ALB	3		96	2020	1.41e-05	0.000962439	-0.000953081	-0.0304627
ALB	3		97	2020	1.41e-05	0.000962439	-0.000953081	-0.0304627
ALB	3		98	2020	1.41e-05	0.000962439	-0.000953081	-0.0304627
ALB	3		99	2020	1.41e-05	0.000962439	-0.000953081	-0.0304627
ALB	3		100	2020	8.13e-06	0.000681175	-0.000679167	-0.0288645
ALB	3		0	2030	0.0226191	0.0414855	-0.018839	-0.0352898
ALB	3		1	2030	0.0225453	0.041932	-0.0193292	-0.0354971
ALB	3		2	2030	0.0224688	0.0424652	-0.0198411	-0.0356737
ALB	3		3	2030	0.0223901	0.0428985	-0.0203059	-0.035993
ALB	3		4	2030	0.0223092	0.0432527	-0.0207277	-0.0360726
ALB	3		5	2030	0.0222265	0.0436296	-0.0211393	-0.0360626
ALB	3		6	2030	0.0221084	0.043962	-0.0215952	-0.0359935
ALB	3		7	2030	0.0219877	0.0443275	-0.0220327	-0.0358634
ALB	3		8	2030	0.0218664	0.044621	-0.0223957	-0.0357058
ALB	3		9	2030	0.0217448	0.0448547	-0.0227563	-0.0354739
ALB	3		10	2030	0.0216233	0.0450559	-0.0230877	-0.0351701
ALB	3		11	2030	0.021502	0.0450765	-0.0231895	-0.0351229
ALB	3		12	2030	0.0213822	0.0450436	-0.0232619	-0.0350761
ALB	3		13	2030	0.0207185	0.0446372	-0.0235387	-0.03535
ALB	3		14	2030	0.020064	0.0442662	-0.023703	-0.0356458
ALB	3		15	2030	0.0194512	0.0438072	-0.0238952	-0.0359626
ALB	3		16	2030	0.0188102	0.0434552	-0.0240561	-0.0362654
ALB	3		17	2030	0.0181851	0.0429934	-0.0241991	-0.0365582
ALB	3		18	2030	0.0175865	0.0424338	-0.0243444	-0.0368584
ALB	3		19	2030	0.0169629	0.0419646	-0.0245059	-0.037167
ALB	3		20	2030	0.0159061	0.0410689	-0.0246482	-0.0376697
ALB	3		21	2030	0.0153469	0.0405281	-0.0246088	-0.0378335
ALB	3		22	2030	0.0147894	0.0399649	-0.0246539	-0.0380778
ALB	3		23	2030	0.0142424	0.0394714	-0.0246638	-0.0382681
ALB	3		24	2030	0.0137081	0.0389709	-0.0246813	-0.0384117
ALB	3		25	2030	0.0131902	0.0384588	-0.0246652	-0.0386405
ALB	3		26	2030	0.0126825	0.0379655	-0.0246155	-0.0388293
ALB	3		27	2030	0.0121735	0.0374168	-0.0245798	-0.0390575
ALB	3		28	2030	0.0116718	0.0368145	-0.0245916	-0.039287
ALB	3		29	2030	0.0112022	0.0362265	-0.0244418	-0.0395521
ALB	3		30	2030	0.0107431	0.0356393	-0.024326	-0.0397575
ALB	3		31	2030	0.0102945	0.0350007	-0.0241667	-0.0399647
ALB	3		32	2030	0.00984189	0.0343449	-0.0240386	-0.0401417
ALB	3		33	2030	0.00939783	0.0336926	-0.0237616	-0.0402514
ALB	3		34	2030	0.00896579	0.0330851	-0.0236563	-0.0405434
ALB	3		35	2030	0.00854267	0.0324588	-0.0235137	-0.040761
ALB	3		36	2030	0.00813979	0.0318732	-0.0232384	-0.0409651
ALB	3		37	2030	0.00775051	0.0312131	-0.0229822	-0.0411049
ALB	3		38	2030	0.00738232	0.0305795	-0.0228196	-0.0414219
ALB	3		39	2030	0.0070259	0.0298825	-0.0225891	-0.0417065
ALB	3		40	2030	0.00667984	0.0291769	-0.0223276	-0.041879
ALB	3		41	2030	0.00633969	0.028516	-0.0220043	-0.0420649
ALB	3		42	2030	0.00628668	0.0283717	-0.02191	-0.0422443
ALB	3		43	2030	0.0059451	0.0276992	-0.0216152	-0.0424607
ALB	3		44	2030	0.00562403	0.0270525	-0.0213488	-0.042546
ALB	3		45	2030	0.00532019	0.026364	-0.0210397	-0.0429618
ALB	3		46	2030	0.00502564	0.0257073	-0.0207271	-0.0431845
ALB	3		47	2030	0.00473844	0.0250847	-0.0203411	-0.0433288
ALB	3		48	2030	0.00446582	0.0243865	-0.0199344	-0.0435755
ALB	3		49	2030	0.00419466	0.02371	-0.0195828	-0.043889
ALB	3		50	2030	0.00393107	0.0230347	-0.0191561	-0.0439545
ALB	3		51	2030	0.00367849	0.0223307	-0.0187222	-0.0439081
ALB	3		52	2030	0.00343675	0.0216803	-0.0183196	-0.0440704
ALB	3		53	2030	0.00320927	0.0209636	-0.0179161	-0.0442933
ALB	3		54	2030	0.00299753	0.0202595	-0.0173995	-0.0443787
ALB	3		55	2030	0.00279551	0.0196047	-0.0170092	-0.0445666
ALB	3		56	2030	0.00260467	0.0189464	-0.0165848	-0.0447428
ALB	3		57	2030	0.0024224	0.0182744	-0.0161813	-0.0451219
ALB	3		58	2030	0.00240178	0.0181196	-0.0160424	-0.0454831
ALB	3		59	2030	0.00222515	0.0174524	-0.0155637	-0.0456641
ALB	3		60	2030	0.00205653	0.0167858	-0.0150564	-0.0459444
ALB	3		61	2030	0.00189902	0.0161197	-0.0145256	-0.0460319
ALB	3		62	2030	0.00174962	0.0154673	-0.0139489	-0.0458522
ALB	3		63	2030	0.00160808	0.0148195	-0.0134029	-0.0457225
ALB	3		64	2030	0.00159592	0.0146837	-0.0132762	-0.0461223
ALB	3		65	2030	0.00146323	0.0140593	-0.0127784	-0.0460421
ALB	3		66	2030	0.00133799	0.0134273	-0.0122918	-0.0463892
ALB	3		67	2030	0.00122003	0.0127722	-0.0117916	-0.0466425
ALB	3		68	2030	0.00110799	0.0121578	-0.0112253	-0.0466528
ALB	3		69	2030	0.0011012	0.0120357	-0.011114	-0.0471436
ALB	3		70	2030	0.000996196	0.0114056	-0.0106333	-0.0471478
ALB	3		71	2030	0.000897197	0.0108137	-0.010096	-0.047167
ALB	3		72	2030	0.000892977	0.0107114	-0.0100045	-0.0477257
ALB	3		73	2030	0.000801646	0.0101409	-0.00949297	-0.0479017
ALB	3		74	2030	0.000716981	0.00954652	-0.00898597	-0.0479787
ALB	3		75	2030	0.000714703	0.00946904	-0.00890582	-0.048629
ALB	3		76	2030	0.000636991	0.00890183	-0.00839391	-0.0488761
ALB	3		77	2030	0.000635744	0.00887609	-0.00837072	-0.0490131
ALB	3		78	2030	0.000564313	0.00837432	-0.00794958	-0.0487436
[truncated: 151,623 more rows]

## Sheet: Table 2
Table 1.Data for Figure 2 a-d
ISO3	Country full name	Income	breakeven generaton in 2020 using the short-term damage function	breakeven generaton in 2020 using the long-term damage function
AFG	Afghanistan	Low	Not exist	1974
AGO	Angola	Lower middle	1993	1999
ALB	Albania	Upper middle	Not exist	1983
ARE	United Arab Emirates	High	1959	1973
ARG	Argentina	Upper middle	1985	1969.5
ARM	Armenia	Upper middle	Not exist	1986
AUS	Australia	High	1967	1947
AUT	Austria	High	Not exist	1948
AZE	Azerbaijan	Upper middle	Not exist	1988
BDI	Burundi	Low	1995	1995
BEL	Belgium	High	Not exist	1951
BEN	Benin	Low	1984	2001
BFA	Burkina Faso	Low	1967	1983
BGD	Bangladesh	Lower middle	1971	1974
BGR	Bulgaria	Upper middle	Not exist	1991
BHS	Bahamas	High	1955	1966
BIH	Bosnia and Herzegovina	Upper middle	Not exist	1987
BLR	Belarus	Upper middle	Not exist	1991
BLZ	Belize	Upper middle	1949	1960
BOL	Bolivia, Plurinational State of	Lower middle	1970	1961
BRA	Brazil	Upper middle	1957	1961
BRN	Brunei Darussalam	High	1961	1975
BTN	Bhutan	Lower middle	2005	1977
BWA	Botswana	Upper middle	1977	1979
CAF	Central African Republic	Low	1989	2007
CAN	Canada	High	Not exist	1947
CHE	Switzerland	High	Not exist	1949
CHL	Chile	High	Not exist	1975
CHN	China	Upper middle	Not exist	1973
CIV	Côte d'Ivoire	Lower middle	1981	1997
CMR	Cameroon	Lower middle	1985	1998.5
COD	Congo, the Democratic Republic of the	Low	1983	1993
COG	Congo	Lower middle	1982	1997
COL	Colombia	Upper middle	1962	1962
COM	Comoros	Lower middle	1989	2005
CPV	Cape Verde	Lower middle	2002	2004
CRI	Costa Rica	Upper middle	1961	1964
CUB	Cuba	Upper middle	1953	1963
CYP	Cyprus	High	1986	1978.5
CZE	Czech Republic	High	Not exist	1991
DEU	Germany	High	Not exist	1950
DJI	Djibouti	Lower middle	1967	1984
DNK	Denmark	High	Not exist	1954
DOM	Dominican Republic	Upper middle	1955	1965
DZA	Algeria	Upper middle	2005	1987
ECU	Ecuador	Upper middle	1969	1964
EGY	Egypt	Lower middle	1979.5	1983
ERI	Eritrea	Low	1985	1993
ESP	Spain	High	1974	1943
EST	Estonia	High	Not exist	1990
ETH	Ethiopia	Low	1998	1992.5
FIN	Finland	High	Not exist	1946
FJI	Fiji	Upper middle	1977	1986
FRA	France	High	Not exist	1948
GAB	Gabon	Upper middle	1981	1996
GBR	United Kingdom	High	Not exist	1954
GEO	Georgia	Upper middle	Not exist	1983
GHA	Ghana	Lower middle	1980	1998
GIN	Guinea	Low	1977	1990
GMB	Gambia	Low	1980	1996.5
GNB	Guinea-Bissau	Low	1984	2002
GNQ	Equatorial Guinea	Upper middle	1964	1973
GRC	Greece	High	1969	1944
GTM	Guatemala	Upper middle	1957	1962.5
GUY	Guyana	Upper middle	1950	1962
HND	Honduras	Lower middle	1952	1960
HRV	Croatia	High	Not exist	1987
HTI	Haiti	Low	1959	1970
HUN	Hungary	High	Not exist	1986
IDN	Indonesia	Lower middle	1965	1974
IND	India	Lower middle	1956	1967
IRL	Ireland	High	Not exist	1960
IRN	Iran, Islamic Republic of	Upper middle	2017	1983
IRQ	Iraq	Upper middle	1972	1976
ISL	Iceland	High	Not exist	1954
ISR	Israel	High	1981	1978
ITA	Italy	High	2014	1946
JAM	Jamaica	Upper middle	1966	1968
JOR	Jordan	Upper middle	1992	1980
JPN	Japan	High	1987	1945
KAZ	Kazakhstan	Upper middle	Not exist	1990
KEN	Kenya	Lower middle	1998	1996
KGZ	Kyrgyzstan	Lower middle	Not exist	1987
KHM	Cambodia	Lower middle	1959	1972.5
KOR	Korea, Republic of	High	Not exist	1979
KWT	Kuwait	High	1961	1973
LAO	Lao People's Democratic Republic	Lower middle	1969	1979
LBN	Lebanon	Upper middle	Not exist	1988
LBR	Liberia	Low	1982	1999
LBY	Libyan Arab Jamahiriya	Upper middle	1986	1987
LKA	Sri Lanka	Upper middle	1961	1973
LSO	Lesotho	Lower middle	Not exist	2014.5
LTU	Lithuania	High	Not exist	1994
LUX	Luxembourg	High	Not exist	1950
LVA	Latvia	High	Not exist	1996
MAR	Morocco	Lower middle	2001	1983
MDA	Moldova, Republic of	Lower middle	Not exist	1985
MDG	Madagascar	Low	1996	1996
MEX	Mexico	Upper middle	1965	1960
MKD	Macedonia, the former Yugoslav Republic of	Upper middle	Not exist	1988
MLI	Mali	Low	1966	1982
MMR	Myanmar	Lower middle	1966	1978
MNE	Montenegro	Upper middle	Not exist	1992
MNG	Mongolia	Lower middle	Not exist	1985.5
MOZ	Mozambique	Low	1978	1990
MRT	Mauritania	Lower middle	1963	1978
MUS	Mauritius	Upper middle	1989	2004
MWI	Malawi	Low	1978	1984
MYS	Malaysia	Upper middle	1961.5	1972
NAM	Namibia	Upper middle	1981.5	1984
NCL	New Caledonia	High	1977	1979
NER	Niger	Low	1965	1983
NGA	Nigeria	Lower middle	1979	1996
NIC	Nicaragua	Lower middle	1949	1959
NLD	Netherlands	High	Not exist	1951
NOR	Norway	High	Not exist	1952
NPL	Nepal	Low	1964	1966
NZL	New Zealand	High	Not exist	1954
OMN	Oman	High	1964	1976
PAK	Pakistan	Lower middle	1957	1964
PAN	Panama	High	1954	1963.5
PER	Peru	Upper middle	1990	1964
PHL	Philippines	Lower middle	1966	1979
PNG	Papua New Guinea	Lower middle	1979	1981.5
POL	Poland	High	Not exist	1991.5
PRT	Portugal	High	1973	1948
PRY	Paraguay	Upper middle	1958	1960
QAT	Qatar	High	1962	1976
ROU	Romania	Upper middle	Not exist	1989
RUS	Russian Federation	Upper middle	Not exist	1993
RWA	Rwanda	Low	1995	1994
SAU	Saudi Arabia	High	1961	1974
SDN	Sudan	Lower middle	1964	1981
SEN	Senegal	Lower middle	1976	1993
SLB	Solomon Islands	Lower middle	1966	1979
SLE	Sierra Leone	Low	1983	2002
SLV	El Salvador	Lower middle	1955	1961
SOM	Somalia	Low	1980	1998
SRB	Serbia	Upper middle	Not exist	1988
STP	Sao Tome and Principe	Lower middle	1980	1997
SUR	Suriname	Upper middle	1948	1960
SVK	Slovakia	High	Not exist	1990
SVN	Slovenia	High	Not exist	1987
SWE	Sweden	High	Not exist	1951
SWZ	Swaziland	Lower middle	2001	1999
SYR	Syrian Arab Republic	Low	2001	1985
TCD	Chad	Low	1973	1991
TGO	Togo	Low	1981	1998
THA	Thailand	Upper middle	1957	1969
TJK	Tajikistan	Low	Not exist	1982
TKM	Turkmenistan	Upper middle	2020	1981
TTO	Trinidad and Tobago	High	1958	1969
TUN	Tunisia	Lower middle	1989	1984
TUR	Turkey	Upper middle	Not exist	1946
TZA	Tanzania, United Republic of	Low	1984	1991
UGA	Uganda	Low	1987	1995
UKR	Ukraine	Lower middle	Not exist	1989
URY	Uruguay	High	1982	1971
USA	United States	High	1994	1944
UZB	Uzbekistan	Lower middle	Not exist	1979
VCT	Saint Vincent and the Grenadines	Upper middle	1958	1969
VEN	Venezuela, Bolivarian Republic of	Upper middle	1951	1962
VNM	Viet Nam	Lower middle	1963	1971
VUT	Vanuatu	Lower middle	1988	1987
WSM	Samoa	Upper middle	1971	1985
YEM	Yemen	Low	1980	1988
ZAF	South Africa	Upper middle	2009	1993
ZMB	Zambia	Lower middle	1982	1985
ZWE	Zimbabwe	Lower middle	1984.5	1985

## Sheet: Table 3
Table 3.Data for Figure 2 e
ISO3	Country full name	Percentage of population born before the breakeven generation using the short-term damage function	Percentage of population born before the breakeven generation using the long-term damage function
AFG	Afghanistan	0	0.902111
AGO	Angola	0.698857	0.596733
ALB	Albania	0	0.554387
ARE	United Arab Emirates	0.974998	0.837323
ARG	Argentina	0.55761	0.756777
ARM	Armenia	0	0.504919
AUS	Australia	0.721107	0.931714
AUT	Austria	0	0.897078
AZE	Azerbaijan	0	0.510812
BDI	Burundi	0.578224	0.578224
BEL	Belgium	0	0.873019
BEN	Benin	0.790586	0.529081
BFA	Burkina Faso	0.942332	0.823024
BGD	Bangladesh	0.840021	0.805968
BGR	Bulgaria	0	0.305166
BHS	Bahamas	0.923985	0.807261
BIH	Bosnia and Herzegovina	0	0.377994
BLR	Belarus	0	0.3412
BLZ	Belize	0.979017	0.939118
BOL	Bolivia, Plurinational State of	0.864675	0.927036
BRA	Brazil	0.907893	0.87359
BRN	Brunei Darussalam	0.909068	0.738948
BTN	Bhutan	0.277385	0.783085
BWA	Botswana	0.813802	0.793109
CAF	Central African Republic	0.712892	0.367307
CAN	Canada	0	0.929041
CHE	Switzerland	0	0.889957
CHL	Chile	0	0.654377
CHN	China	0	0.665161
CIV	Côte d'Ivoire	0.81329	0.594879
CMR	Cameroon	0.769286	0.545213
COD	Congo, the Democratic Republic of the	0.829391	0.705883
COG	Congo	0.788515	0.568265
COL	Colombia	0.882557	0.882557
COM	Comoros	0.712598	0.445405
CPV	Cape Verde	0.363634	0.322661
CRI	Costa Rica	0.878247	0.847356
CUB	Cuba	0.883508	0.768974
CYP	Cyprus	0.460078	0.585467
CZE	Czech Republic	0	0.313891
DEU	Germany	0	0.857782
DJI	Djibouti	0.908669	0.737731
DNK	Denmark	0	0.840789
DOM	Dominican Republic	0.935959	0.861891
DZA	Algeria	0.272455	0.583329
ECU	Ecuador	0.823124	0.869176
EGY	Egypt	0.727009	0.686839
ERI	Eritrea	0.771013	0.647212
ESP	Spain	0.574954	0.940424
EST	Estonia	0	0.362028
ETH	Ethiopia	0.563982	0.656878
FIN	Finland	0	0.915779
FJI	Fiji	0.722301	0.600214
FRA	France	0	0.900728
GAB	Gabon	0.765594	0.533404
GBR	United Kingdom	0	0.846616
GEO	Georgia	0	0.483625
GHA	Ghana	0.798338	0.540071
GIN	Guinea	0.854174	0.723167
GMB	Gambia	0.851265	0.615745
GNB	Guinea-Bissau	0.777882	0.490034
GNQ	Equatorial Guinea	0.926327	0.846818
GRC	Greece	0.628576	0.921851
GTM	Guatemala	0.95334	0.928243
GUY	Guyana	0.973214	0.90557
HND	Honduras	0.969096	0.936807
HRV	Croatia	0	0.371406
HTI	Haiti	0.946643	0.87732
HUN	Hungary	0	0.390002
IDN	Indonesia	0.868053	0.758789
IND	India	0.946098	0.86272
IRL	Ireland	0	0.830856
IRN	Iran, Islamic Republic of	0.0586647	0.639451
IRQ	Iraq	0.894937	0.861896
ISL	Iceland	0	0.885294
ISR	Israel	0.645467	0.682458
ITA	Italy	0.0577851	0.89769
JAM	Jamaica	0.825409	0.801814
JOR	Jordan	0.597733	0.795302
JPN	Japan	0.319074	0.884005
KAZ	Kazakhstan	0	0.500402
KEN	Kenya	0.58962	0.62433
KGZ	Kyrgyzstan	0	0.637384
KHM	Cambodia	0.939551	0.823057
KOR	Korea, Republic of	0	0.49918
KWT	Kuwait	0.947382	0.820606
LAO	Lao People's Democratic Republic	0.886015	0.791541
LBN	Lebanon	0	0.512169
LBR	Liberia	0.812745	0.545494
LBY	Libyan Arab Jamahiriya	0.610674	0.592229
LKA	Sri Lanka	0.853139	0.709999
LSO	Lesotho	0	0.152162
LTU	Lithuania	0	0.299577
LUX	Luxembourg	0	0.913632
LVA	Latvia	0	0.24108
MAR	Morocco	0.343733	0.646482
MDA	Moldova, Republic of	0	0.476627
MDG	Madagascar	0.609949	0.609949
MEX	Mexico	0.854917	0.898198
MKD	Macedonia, the former Yugoslav Republic of	0	0.403526
MLI	Mali	0.953323	0.846325
MMR	Myanmar	0.853708	0.69252
MNE	Montenegro	0	0.352318
MNG	Mongolia	0	0.627011
MOZ	Mozambique	0.852969	0.726666
MRT	Mauritania	0.946592	0.829971
MUS	Mauritius	0.445973	0.210681
MWI	Malawi	0.879983	0.827771
MYS	Malaysia	0.890733	0.785059
NAM	Namibia	0.767527	0.742773
NCL	New Caledonia	0.673839	0.643905
NER	Niger	0.947583	0.832523
NGA	Nigeria	0.84453	0.628438
NIC	Nicaragua	0.973461	0.9343
NLD	Netherlands	0	0.879467
NOR	Norway	0	0.880249
NPL	Nepal	0.918654	0.905609
NZL	New Zealand	0	0.873042
OMN	Oman	0.931502	0.813772
PAK	Pakistan	0.955723	0.918781
PAN	Panama	0.935662	0.858488
PER	Peru	0.548813	0.871296
PHL	Philippines	0.898803	0.776953
PNG	Papua New Guinea	0.804712	0.768095
POL	Poland	0	0.315532
PRT	Portugal	0.575914	0.897759
PRY	Paraguay	0.932592	0.920574
QAT	Qatar	0.946835	0.744257
ROU	Romania	0	0.353689
RUS	Russian Federation	0	0.310479
RWA	Rwanda	0.635684	0.651436
SAU	Saudi Arabia	0.94038	0.816041
SDN	Sudan	0.929279	0.790632
SEN	Senegal	0.882801	0.684636
SLB	Solomon Islands	0.92405	0.812843
SLE	Sierra Leone	0.806277	0.502606
SLV	El Salvador	0.929182	0.894054
SOM	Somalia	0.831654	0.623472
SRB	Serbia	0	0.388295
STP	Sao Tome and Principe	0.8266	0.578431
SUR	Suriname	0.969579	0.902936
SVK	Slovakia	0	0.352006
SVN	Slovenia	0	0.365319
SWE	Sweden	0	0.86627
SWZ	Swaziland	0.489075	0.53443
SYR	Syrian Arab Republic	0.427214	0.703828
TCD	Chad	0.90128	0.729063
TGO	Togo	0.800014	0.538781
THA	Thailand	0.884974	0.730469
TJK	Tajikistan	0	0.774308
TKM	Turkmenistan	0.0172452	0.710279
TTO	Trinidad and Tobago	0.895553	0.759658
TUN	Tunisia	0.493764	0.583417
TUR	Turkey	0	0.980232
TZA	Tanzania, United Republic of	0.810195	0.725539
UGA	Uganda	0.812743	0.707543
UKR	Ukraine	0	0.369914
URY	Uruguay	0.547654	0.691881
USA	United States	0.349632	0.954219
UZB	Uzbekistan	0	0.736791
VCT	Saint Vincent and the Grenadines	0.913062	0.79038
VEN	Venezuela, Bolivarian Republic of	0.958658	0.886802
VNM	Viet Nam	0.868546	0.774808
VUT	Vanuatu	0.683297	0.697988
WSM	Samoa	0.832572	0.695242
YEM	Yemen	0.860524	0.769568
ZAF	South Africa	0.219754	0.524984
ZMB	Zambia	0.855398	0.82679
ZWE	Zimbabwe	0.805323	0.805323

## Sheet: Table 4
Table 3.Data for Figure e
ISO3	Country full name	Income	intergenerational disparity index in 2020 using the short-term damage function	intergenerational disparity index in 2100 using the short-term damage function	intergenerational disparity index in 2020 using the long-term damage function	intergenerational disparity index in 2100 using the long-term damage function	GNP per capita ($/capita)
AFG	Afghanistan	Low	-0.00872	0.000466077	0.05057	0.39323	550
AGO	Angola	Lower middle	0.03741	0.41521	0.03216	0.32559	3370
ALB	Albania	Upper middle	0.00171	0.03241	0.05514	0.27403	4860
ARE	United Arab Emirates	High	0.12606	1.20326	0.08104	0.58296	40880
ARG	Argentina	Upper middle	0.02654	0.1316	0.04333	0.21932	12390
ARM	Armenia	Upper middle	-0.06319	-0.13595	0.05321	0.23989	4230
AUS	Australia	High	0.02849	0.10949	0.05592	0.2435	53250
AUT	Austria	High	-0.05075	-0.11825	0.05089	0.23207	49350
AZE	Azerbaijan	Upper middle	-0.0073	0.00163	0.04351	0.277	4050
BDI	Burundi	Low	0.03849	0.33693	0.03726	0.31463	280
BEL	Belgium	High	-0.02112	-0.05125	0.04667	0.19141	45870
BEN	Benin	Low	0.05037	0.52034	0.03329	0.3026	1200
BFA	Burkina Faso	Low	0.08866	1.14623	0.05248	0.52175	670
BGD	Bangladesh	Lower middle	0.05487	0.37888	0.04872	0.30716	1750
BGR	Bulgaria	Upper middle	-0.01583	-0.07406	0.05809	0.21474	8860
BHS	Bahamas	High	0.06493	0.4612	0.04479	0.28127	30520
BIH	Bosnia and Herzegovina	Upper middle	-0.0464	-0.10964	0.0482	0.23463	5740
BLR	Belarus	Upper middle	-0.07545	-0.17778	0.0419	0.22003	5700
BLZ	Belize	Upper middle	0.08159	0.67144	0.05684	0.39052	4470
BOL	Bolivia, Plurinational State of	Lower middle	0.04633	0.22157	0.06358	0.31229	3370
BRA	Brazil	Upper middle	0.05827	0.437	0.05114	0.35494	9080
BRN	Brunei Darussalam	High	0.07326	0.57454	0.04535	0.30853	29660
BTN	Bhutan	Lower middle	0.02093	0.11027	0.04835	0.24546	2970
BWA	Botswana	Upper middle	0.07207	0.58736	0.06512	0.49129	7750
CAF	Central African Republic	Low	0.03923	0.56218	0.02588	0.33339	490
CAN	Canada	High	-0.07818	-0.1592	0.05337	0.25449	44950
CHE	Switzerland	High	-0.05291	-0.12209	0.05216	0.22297	84450
CHL	Chile	High	-0.026	-0.06903	0.0331	0.15357	14670
CHN	China	Upper middle	0.01191	0.06744	0.05644	0.28001	9460
CIV	Côte d'Ivoire	Lower middle	0.05742	0.58693	0.03543	0.31648	1600
CMR	Cameroon	Lower middle	0.04778	0.50432	0.03391	0.31555	1440
COD	Congo, the Democratic Republic of the	Low	0.05523	0.47395	0.04071	0.31418	490
COG	Congo	Lower middle	0.05495	0.50763	0.0369	0.30597	1640
COL	Colombia	Upper middle	0.06103	0.31048	0.06196	0.29556	6180
COM	Comoros	Lower middle	0.04694	0.38324	0.0306	0.23083	1380
CPV	Cape Verde	Lower middle	0.03497	0.18092	0.03262	0.16123	3420
CRI	Costa Rica	Upper middle	0.05615	0.3556	0.04923	0.28598	11520
CUB	Cuba	Upper middle	0.08939	0.40739	0.0626	0.24828
CYP	Cyprus	High	0.0512	0.27138	0.06341	0.3193	28570
CZE	Czech Republic	High	-0.05828	-0.12413	0.05382	0.18702	20230
DEU	Germany	High	-0.03521	-0.08784	0.04817	0.21621	47110
DJI	Djibouti	Lower middle	0.10245	0.85526	0.05935	0.39579	3190
DNK	Denmark	High	-0.04048	-0.10258	0.04178	0.17055	60170
DOM	Dominican Republic	Upper middle	0.07375	0.43952	0.05175	0.27283	7760
DZA	Algeria	Upper middle	0.0341	0.18464	0.05712	0.30473	3998.4
ECU	Ecuador	Upper middle	0.04988	0.22295	0.05652	0.24931	6110
EGY	Egypt	Lower middle	0.07443	0.40703	0.0656	0.33379	2800
ERI	Eritrea	Low	0.04818	0.52279	0.03871	0.37751
ESP	Spain	High	0.02091	0.09513	0.06352	0.28776	29300
EST	Estonia	High	-0.08681	-0.14638	0.06187	0.19607	21130
ETH	Ethiopia	Low	0.03575	0.30144	0.04133	0.33657	790
FIN	Finland	High	-0.12217	-0.20734	0.056	0.25771	48300
FJI	Fiji	Upper middle	0.04257	0.30581	0.03089	0.21432	5860
FRA	France	High	-0.0159	-0.02938	0.05308	0.23527	41090
GAB	Gabon	Upper middle	0.05655	0.51826	0.03771	0.30943	6830
GBR	United Kingdom	High	-0.02462	-0.06881	0.04075	0.17469	41790
GEO	Georgia	Upper middle	-0.02976	-0.05323	0.05637	0.25537	4450
GHA	Ghana	Lower middle	0.05828	0.57726	0.03663	0.31311	2130
GIN	Guinea	Low	0.06925	0.65669	0.04586	0.37725	850
GMB	Gambia	Low	0.05827	0.58158	0.03687	0.32112	710
GNB	Guinea-Bissau	Low	0.052	0.48793	0.03068	0.25496	750
GNQ	Equatorial Guinea	Upper middle	0.04237	0.43953	0.02995	0.28861	6650
GRC	Greece	High	0.02527	0.11097	0.06796	0.30937	19760
GTM	Guatemala	Upper middle	0.06121	0.44938	0.05171	0.34303	4400
GUY	Guyana	Upper middle	0.09959	0.59018	0.06543	0.31587	4770
HND	Honduras	Lower middle	0.07782	0.57205	0.05737	0.36715	2320
HRV	Croatia	High	-0.01898	-0.04207	0.04767	0.26658	14000
HTI	Haiti	Low	0.05981	0.43788	0.04121	0.27217	800
HUN	Hungary	High	-0.03953	-0.06907	0.04494	0.22253	14760
IDN	Indonesia	Lower middle	0.08144	0.41547	0.05459	0.24966	3840
IND	India	Lower middle	0.09487	0.66877	0.06172	0.38021	2020
IRL	Ireland	High	-0.02966	-0.07996	0.03316	0.12852	61210
IRN	Iran, Islamic Republic of	Upper middle	0.02485	0.13806	0.06501	0.35402	5579.4
IRQ	Iraq	Upper middle	0.08685	0.74306	0.07094	0.53773	5040
ISL	Iceland	High	-0.12549	-0.20674	0.04259	0.1702	68120
ISR	Israel	High	0.05896	0.35	0.06558	0.38155	40930
ITA	Italy	High	0.00395	0.03336	0.06149	0.28203	33740
JAM	Jamaica	Upper middle	0.05209	0.24549	0.04676	0.20468	4970
JOR	Jordan	Upper middle	0.05058	0.23787	0.07613	0.35782	4200
JPN	Japan	High	0.01377	0.06015	0.06107	0.2526	41310
KAZ	Kazakhstan	Upper middle	-0.07838	-0.21363	0.04449	0.26167	8080
KEN	Kenya	Lower middle	0.03504	0.28668	0.03689	0.29112	1620
KGZ	Kyrgyzstan	Lower middle	-0.07702	-0.17107	0.04897	0.24015	1220
KHM	Cambodia	Lower middle	0.08421	0.6912	0.05039	0.35134	1390
KOR	Korea, Republic of	High	-0.01131	-0.04298	0.06072	0.19698	30620
KWT	Kuwait	High	0.12228	1.13049	0.08273	0.60315	34290
LAO	Lao People's Democratic Republic	Lower middle	0.0536	0.44883	0.03879	0.30289	2450
LBN	Lebanon	Upper middle	0.00137	0.03505	0.0567	0.28124	7920
LBR	Liberia	Low	0.05854	0.47485	0.03719	0.26807	610
LBY	Libyan Arab Jamahiriya	Upper middle	0.05272	0.40092	0.05056	0.36157	6400
LKA	Sri Lanka	Upper middle	0.08967	0.47608	0.05667	0.26624	4060
LSO	Lesotho	Lower middle	-0.01719	-0.04617	0.01955	0.22896	1390
LTU	Lithuania	High	-0.05668	-0.1528	0.05035	0.20709	17360
LUX	Luxembourg	High	-0.03066	-0.09459	0.0404	0.23526	70840
LVA	Latvia	High	-0.05822	-0.13172	0.05522	0.1755	16500
MAR	Morocco	Lower middle	0.03874	0.18145	0.06682	0.30739	3090
MDA	Moldova, Republic of	Lower middle	-0.05032	-0.09272	0.053	0.22202	3900
MDG	Madagascar	Low	0.03932	0.2712	0.03845	0.26026	510
MEX	Mexico	Upper middle	0.05298	0.29732	0.06379	0.36182	9180
MKD	Macedonia, the former Yugoslav Republic of	Upper middle	-0.03889	-0.09716	0.04698	0.23749	5450
MLI	Mali	Low	0.09339	1.27069	0.05392	0.55602	840
MMR	Myanmar	Lower middle	0.05322	0.58061	0.03548	0.35547	1310
MNE	Montenegro	Upper middle	-0.05305	-0.13594	0.0418	0.21366	8430
MNG	Mongolia	Lower middle	-0.16622	-0.23473	0.03515	0.16719	3660
MOZ	Mozambique	Low	0.06355	0.69836	0.04488	0.43912	460
MRT	Mauritania	Lower middle	0.1144	1.27536	0.06552	0.53777	1160
MUS	Mauritius	Upper middle	0.05119	0.30084	0.03632	0.19345	12050
MWI	Malawi	Low	0.06673	0.60878	0.05406	0.4509	360
MYS	Malaysia	Upper middle	0.08642	0.49859	0.05797	0.29559	10590
NAM	Namibia	Upper middle	0.05999	0.52391	0.05298	0.43569	5220
NCL	New Caledonia	High	0.04828	0.2395	0.04605	0.2103	#N/A
NER	Niger	Low	0.09043	1.2506	0.0524	0.5405	390
NGA	Nigeria	Lower middle	0.05544	0.78438	0.03408	0.3998	1960
NIC	Nicaragua	Lower middle	0.09978	0.64372	0.06707	0.35856	2020
NLD	Netherlands	High	-0.03039	-0.07797	0.04573	0.19485	51260
NOR	Norway	High	-0.07431	-0.18152	0.04171	0.19802	80640
NPL	Nepal	Low	0.06752	0.56872	0.0658	0.50337	970
NZL	New Zealand	High	-0.00354	-0.01157	0.04702	0.19807	41020
OMN	Oman	High	0.11391	0.94799	0.07619	0.51039	15140
PAK	Pakistan	Lower middle	0.08367	0.84571	0.06575	0.58441	1590
PAN	Panama	High	0.07781	0.44315	0.05411	0.26914	14370
PER	Peru	Upper middle	0.02484	0.11037	0.05806	0.27098	6470
PHL	Philippines	Lower middle	0.06018	0.47216	0.03863	0.277	3830
PNG	Papua New Guinea	Lower middle	0.04092	0.30671	0.0365	0.25157	2570
POL	Poland	High	-0.06122	-0.11497	0.04196	0.18678	14100
PRT	Portugal	High	0.01884	0.08188	0.05198	0.22775	21980
PRY	Paraguay	Upper middle	0.07766	0.38259	0.06763	0.30276	5670
QAT	Qatar	High	0.11142	1.08833	0.07132	0.53898	61150
ROU	Romania	Upper middle	-0.03767	-0.09731	0.04876	0.22524	11300
RUS	Russian Federation	Upper middle	-0.10438	-0.21649	0.04367	0.23124	10230
RWA	Rwanda	Low	0.04085	0.31756	0.04135	0.31204	780
SAU	Saudi Arabia	High	0.11792	1.15425	0.07976	0.60923	21600
SDN	Sudan	Lower middle	0.09485	1.28072	0.05674	0.58165	1560
SEN	Senegal	Lower middle	0.07009	0.63721	0.04198	0.33103	1410
SLB	Solomon Islands	Lower middle	0.06729	0.45419	0.04025	0.24646	2020
SLE	Sierra Leone	Low	0.04865	0.61942	0.02912	0.33079	490
SLV	El Salvador	Lower middle	0.06407	0.49061	0.05311	0.36804	3820
SOM	Somalia	Low	0.05559	0.70367	0.03361	0.3582
SRB	Serbia	Upper middle	-0.04448	-0.10958	0.04646	0.24087	6390
STP	Sao Tome and Principe	Lower middle	0.06322	0.45879	0.04081	0.26323	1890
SUR	Suriname	Upper middle	0.10401	0.70735	0.06831	0.37053	5210
SVK	Slovakia	High	-0.0586	-0.13136	0.04467	0.21273	18260
SVN	Slovenia	High	-0.0592	-0.11417	0.04931	0.20648	24500
SWE	Sweden	High	-0.07106	-0.15883	0.04733	0.20841	55540
SWZ	Swaziland	Lower middle	0.02938	0.32215	0.03093	0.32514	3930
SYR	Syrian Arab Republic	Low	0.03617	0.26128	0.05413	0.39128
TCD	Chad	Low	0.07293	0.98899	0.04046	0.4513	670
TGO	Togo	Low	0.05794	0.59494	0.03563	0.31858	660
THA	Thailand	Upper middle	0.10742	0.61066	0.0673	0.31755	6610
TJK	Tajikistan	Low	-0.0148	-0.02605	0.05466	0.37709	1010
TKM	Turkmenistan	Upper middle	0.02016	0.13966	0.05421	0.34433	6740
TTO	Trinidad and Tobago	High	0.06151	0.39461	0.0419	0.24055	15950
TUN	Tunisia	Lower middle	0.05482	0.27279	0.06501	0.31168	3500
TUR	Turkey	Upper middle	0.000378147	0.01852	0.05695	0.32575	10420
TZA	Tanzania, United Republic of	Low	0.05351	0.46245	0.04371	0.34414	1020
UGA	Uganda	Low	0.04769	0.41904	0.03888	0.31399	620
UKR	Ukraine	Lower middle	-0.05932	-0.12489	0.0469	0.21615	2660
URY	Uruguay	High	0.02884	0.13023	0.04199	0.19292	15650
USA	United States	High	0.0105	0.07312	0.0549	0.34508	63170
UZB	Uzbekistan	Lower middle	0.00855	0.06156	0.06573	0.30552	2020
VCT	Saint Vincent and the Grenadines	Upper middle	0.06606	0.39571	0.04327	0.22731	7340
VEN	Venezuela, Bolivarian Republic of	Upper middle	0.08216	0.59365	0.05759	0.35226
VNM	Viet Nam	Lower middle	0.0862	0.40734	0.06211	0.26497	2360
VUT	Vanuatu	Lower middle	0.03205	0.19366	0.03378	0.19501	3130
WSM	Samoa	Upper middle	0.05389	0.36627	0.03367	0.21345	4020
YEM	Yemen	Low	0.06396	0.52108	0.04871	0.36205
ZAF	South Africa	Upper middle	0.01874	0.20965	0.03298	0.33743	5750
ZMB	Zambia	Lower middle	0.05786	0.53202	0.05031	0.43674	1430
ZWE	Zimbabwe	Lower middle	0.05779	0.38971	0.05748	0.36404	1790
						0.22775
						0.28062
						0.31168
						0.34414
